# Supplementary material for: SnapFISH-IMPUTE: an imputation method for multiplexed DNA FISH data
Source: Commun Biol. 2024 Jul 9;7:834. doi: 10.1038/s42003-024-06428-7 (PMC11233503; doi:10.1038/s42003-024-06428-7)
Supplement: Supplementary file 3 — Supplementary Data 1 [file 42003_2024_6428_MOESM3_ESM.xlsx]

## Sheet: fig2c
Pairwise distance Pearson correlation of the 25kb subset of mESC DNA seqFISH+
Chromosome #	Linear	Cubic spline	Mean	Impute
1	0.953	0.558	1	0.998
2	0.944	0.544	1	0.995
3	0.966	0.515	1	0.998
4	0.934	0.585	1	0.996
5	0.928	0.445	1	0.994
6	0.948	0.604	1	0.997
7	0.967	0.634	1	0.998
8	0.957	0.73	1	0.997
9	0.965	0.712	1	0.998
10	0.943	0.524	1	0.998
11	0.963	0.61	1	0.998
12	0.922	0.692	1	0.996
13	0.916	0.588	1	0.997
14	0.959	0.573	1	0.998
15	0.602	0.36	1	0.964
16	0.952	0.72	1	0.998
17	0.961	0.736	1	0.998
18	0.944	0.632	1	0.994
19	0.975	0.836	1	0.998
X	0.949	0.782	1	0.962

## Sheet: fig2d
Standard deviation (nm) of each entry of the pairwise distance matrix (mESC seqFISH+, 25kb, chr 1-5)
Method	Raw					Linear					Cubic spline					Mean					SnapFISH-IMPUTE
Region ID	1	2	3	4	5	1	2	3	4	5	1	2	3	4	5	1	2	3	4	5	1	2	3	4	5
index
0	214.177	169.387	178.38	135.829	149.218	174.136	141.238	165.299	209.533	136.377	17814	15409.9	11652.2	23294.5	8990.82	129.84	89.8778	128.438	89.485	99.8746	206.559	155.316	171.404	132.193	156.402
1	220.604	169.157	210.368	169.958	168.347	244.037	224.495	295.707	311.322	204.919	33764	29725.1	31569.3	32911.5	16986.6	133.316	101.961	152.977	113.158	112.082	200.745	144.934	190.193	148.869	167.547
2	202.488	171.4	197.446	171.085	176.003	303.298	266.723	361.641	343.665	264.66	47990.3	43020	40007.7	41403.9	24136.4	123.521	95.3665	140.737	112.562	111.741	188.946	149.27	164.71	152.365	167.884
3	188.23	166.315	188.002	168.622	168.087	352.723	312.094	376.474	384.623	310.794	60640.1	55363.8	47543.6	48898.7	30569.3	116.587	98.1301	141.11	107.629	113.244	182.031	152.226	173.462	150.661	161.076
4	206.785	167.352	204.283	152.59	166.033	412.435	342.811	396.961	414.322	356.356	71854.5	66815.6	65460.2	55503.4	36393.8	124.965	94.5097	146.762	98.633	109.505	179.628	144.584	174.752	147.472	160.998
5	202.458	171.929	180.317	153.086	169.968	444.763	365.222	411.321	447.121	388.841	81766.1	77427.9	70082.8	61310.7	41697.3	115.194	101.272	132.121	100.315	119.33	180.959	143.807	166.598	137.199	158.42
6	211.867	158.335	196.099	162.467	160.271	483.532	382.209	429.69	480.102	404.829	90490.2	87247.4	74126	66404.9	46545.7	128.641	94.6677	140.251	108.453	108.259	188.099	142.656	176.978	144.248	154.499
7	198.546	169.248	198.751	139.305	168.536	512.675	406.014	440.07	500.73	418.9	98132.4	96317	77644.3	70850	50987.4	117.693	100.028	143.264	89.42	111.156	172.569	142.419	173.867	138.956	155.846
8	198.892	180.007	192.272	144.862	178.743	538.053	424.559	455.81	505.062	429.476	104788	104678	80691.3	74710.8	55056.9	126.297	108.501	141.182	97.9481	129.052	183.461	150.384	168.755	135.413	163.473
9	193.632	182.664	206.63	157.91	181.398	565.173	445.551	471.957	516.868	437.842	110536	112367	83309.8	78046.5	58780.4	123.482	105.584	154.774	107.04	123.005	180.985	152.397	179.304	144.219	168.555
10	189.297	229.779	189.093	154.067	190.1	588.594	468.951	463.356	514.399	438.201	115460	119423	85544.6	80908.3	62172.9	121.57	58.7715	140.47	104.829	133.144	173.999	168.476	165.114	146.425	176.461
11	201.078	172.42	173.778	146.961	178.176	602.828	492.499	459.006	524.893	431.077	119630	125882	87428.9	83341.7	65251.4	124.358	97.5499	128.958	97.7183	106.632	183.621	149.01	160.893	149.014	163.694
12	184.599	167.679	187.882	162.549	192.389	612.609	516.796	466.19	531.648	444.885	123118	131776	89001	85384.9	68031.7	119.377	86.3482	134.978	103.9	133.606	174.85	143.013	167.678	152.363	173.344
13	203.162	176.417	210.689	165.518	177.699	618.437	543.7	470.014	545.73	449.801	125980	137139	90291.1	87072.6	70522.4	127.711	94.1885	152.876	106.097	116.56	177.503	143.533	187.161	161.529	161.837
14	206.409	164.698	191.501	168.225	191.167	624.774	567.395	469.195	556.438	452.145	128285	142003	91332.5	89509.4	72739	132.189	95.1993	139.257	112.733	135.175	187.963	146.676	173.62	163.513	175.932
15	195.366	172.333	185.542	195.488	173.68	638.677	591.118	475.117	566.38	456.493	130097	146402	92153.6	90335.9	74699.7	122.99	100.307	128.757	128.1	120.169	184.734	147.305	165.175	172.034	164.745
16	200.155	162.494	181.255	181.774	195.975	647.238	614.672	468.959	575.914	463.363	131471	150363	93272.4	90950.6	76418	123.414	93.2661	132.95	116.681	135.595	183.569	148.088	163.766	163.882	175.092
17	224.292	188.754	213.067	186.362	173.273	665.571	607.215	476.723	577.047	461.282	132469	157101	93636.5	91384.6	77910.5	141.814	114.321	161.064	123.104	121.796	201.669	158.629	186.529	176.692	156.663
18	203.657	191.931	208.593	185.728	194.218	670.229	611.848	470.945	577.301	468.736	133144	159931	93912.4	91673.8	79190.9	129.137	92.541	157.681	115.477	135.7	190.052	150.935	184.968	168.035	170.22
19	196.766	199.529	193.811	200.266	185.505	689.95	619.777	466.994	587.305	470.39	133566	162427	94132	91852.6	80276.3	122.604	117.331	140.937	134.377	131.327	186.66	161.807	175.785	177.41	172.113
20	204.205	180.509	181.273	188.968	180.501	701.414	627.486	469.068	590.746	457.959	133790	164614	94321.7	91955.2	81178.9	114.101	101.566	132.821	129.057	125.657	191.432	150.628	163.828	176.406	167.427
21	223.776	179.815	208.528	177.883	187.334	720.786	633.989	468.73	593.226	455.759	133876	166513	94570.4	92022.7	81919.1	135.659	105.739	152.791	116.092	128.006	206.885	158.32	179.592	172.448	170.951
22	228.448	171.556	193.912	199.644	199.007	727.829	639.382	467.344	602.345	464.179	133879	168148	94642	92097.4	82512.6	146.097	97.7668	141.471	127.791	134.945	211.013	151.056	172.597	177.036	181.531
23	228.878	173.452	191.103	189.842	196.937	734.983	647.402	473.326	598.74	455.348	133864	169537	94685.5	92226.4	82973.9	145.96	108.509	136.679	128.199	131.291	205.98	152.397	179.249	173.868	178.613
24	226.429	165.806	200.214	197.598	191.187	729.91	653.19	479.832	599.782	469.748	133870	170703	94723.4	92438.3	83322	143.577	98.6469	144.798	129.658	133.421	208.238	145.499	182.999	178.681	179.428
25	239.576	175.546	199.53	199.327	194.578	727.342	661.663	480.261	603.926	456.9	133877	171665	94726.3	92771.8	83566.5	148.613	108.001	145.569	127.948	132.956	217.773	148.413	190.166	183.756	179.566
26	214.728	177.284	223.767	195.219	199.856	726.379	671.6	481.781	600.652	459.297	133875	172441	94726.3	93974.8	83730.6	137.13	104.953	166.402	125.663	133.06	203.19	154.192	199.659	183.667	181.359
27	220.844	178.133	211.704	192.91	186.746	728.2	671.411	483.384	601.505	468.784	133872	173054	94730.2	94962.3	83830.4	141.433	105.279	153.444	123.306	123.666	207.995	156.86	195.336	185.215	175.431
28	231.89	197.863	217.844	211.954	188.913	736.086	678.039	485.93	601.548	461.658	133867	173526	94741.1	98078	83877.5	150.784	118.301	158.93	138.515	114.908	214.827	172.26	196.224	192.525	180.48
29	224.186	199.559	206.595	241.863	203.139	726.607	679.216	476.9	608.756	468.578	133868	173877	94758.5	107058	83891.4	144.378	116.753	156.486	150.828	131.59	217.344	169.727	189.142	208.263	188.46
30	233.7	187.393	205.221	247.442	222.457	727.999	681.955	481.03	607.642	477.634	133869	174130	94783.6	111623	83887.2	146.694	112.589	152.769	154.078	145.115	214.041	163.173	198.197	213.988	199.738
31	228.473	196.16	199.021	209.619	206.768	732.211	690.922	482.154	609.385	479.011	133864	174303	94820.1	123749	83882.5	147.342	112.988	144.41	131.496	136.185	216.578	167.79	197.014	208.314	194.023
32	238.881	208.364	219.112	235.501	209.858	729.612	697.628	489.326	609.157	468.591	133865	174422	94871.7	131492	83884.6	155.33	123.558	160.373	151.592	134.788	223.571	180.881	207.451	211.988	189.617
33	239.187	194.534	211.754	222.803	205.25	732.83	696.786	497.188	609.305	482.17	133873	174515	94943	140460	83885.4	158.051	117.068	162.315	145.803	139.892	222.485	181.54	204.588	207.858	197.953
34	229.123	207.446	227.619	234.805	220.642	726.829	702.041	502.088	610.023	481.017	133872	174609	95036.9	150722	83887.4	143.189	120.744	162.06	144.452	138.636	226.172	196.46	213.629	215.5	199.598
35	229.085	229.06	216.955	239.057	228.854	723.951	705.303	507.669	613.468	478.141	133868	174741	95159.8	162333	83889.1	147.532	137.846	157.595	153.02	133.063	225.087	207.202	205.071	220.376	205.072
36	265.148	215.934	224.283	229.127	227.793	735.403	709.217	516.885	607.712	479.517	133870	174944	95313.8	175342	83893.6	172.175	125.033	165.565	137.909	148.183	242.359	210.765	211.035	218.926	209.247
37	255.482	234.159	222.876	223.637	225.167	725.239	711.388	529.82	608.18	482.214	133874	175251	95506	189800	83905.1	165.444	130.286	163.479	127.765	145.242	241.51	206.219	211.182	213.81	212.053
38	270.386	219.149	222.522	254.788	229.489	729.113	710.979	527.004	615.711	481.638	133875	175698	95743.7	205743	83924.5	172.674	128.869	165.13	152.617	146.55	252.346	210.053	213.278	230.213	212.124
39	265.459	230.722	228.726	242.469	231.492	723.744	712.439	531.524	618.386	478.886	133898	176336	96040.9	223208	83947.6	169.288	137.496	169.022	153.44	142.372	250.407	212.559	213.725	222.887	210
40	278.393	245.079	222.224	252.291	222.598	725.787	714.152	536.367	623.695	478.752	133955	177221	96401.2	242232	83989.5	179.288	141.165	161.246	166.211	145.207	261.773	219.646	211.514	225.689	207.362
41	257.842	227.225	216.772	255.111	224.343	723.195	716.215	540.188	619.297	479.192	134052	178418	96836.1	262855	84056.5	163.496	131.8	160.358	162.37	149.761	249.284	213.966	205.449	228.87	210.157
42	264.448	236.895	232.296	267.498	226.21	723.918	718.996	546.265	624.136	475.731	134196	182092	97358.2	285113	84147.3	168.404	139.539	178.584	169.033	147.563	248.289	208.983	220.592	235.359	211.655
43	261.874	234.461	209.34	253.384	216.672	726.807	723.334	549.193	627.525	475.245	134414	184752	97987.7	309044	84273.2	161.469	131.922	139.419	158.95	138.365	252.178	210.576	204.162	228.378	197.65
44	256.521	222.389	231.199	242.857	222.392	724.729	723.559	556.881	628.766	476.244	134729	188099	98741	334689	84447.9	169.505	133.399	171.928	154.571	148.064	250.819	203.323	216.321	225.672	204.623
45	272.972	231.612	247.523	258.881	205.188	728.065	723.89	564.552	632.488	471.115	135176	192249	99643.1	362087	84692.5	179.182	139.157	177.825	159.507	136.063	259.622	206.305	230.806	237.933	196.62
46	291.137	230.728	258.043	253.634	196.619	728.712	727.001	572.636	637.186	470.294	135797	197322	100722	422327	85030.1	188.534	133.366	187.031	155.319	136.376	272.605	211.449	236.938	228.597	191.892
47	290.449	232.587	254.935	245.059	205.641	727.52	732.284	580.96	640.273	477.933	136655	203437	102019	455258	85492.6	187.57	116.565	190.76	157.525	139.981	273.884	210.148	232.448	226.639	196.073
48	283.19	243.31	258.226	266.776	223.594	733.991	734.615	590.203	648.333	477.561	137809	210711	103570	490123	86114.5	177.759	138.408	193.223	166.612	152.589	279.128	215.586	230.668	237.646	208.352
49	309.432	226.207	232.638	254.764	219.812	734.591	737.227	592.963	648.781	482.337	139362	219258	105427	526970	86944.1	189.633	122.003	176.918	165.36	151.523	283.949	205.591	220.903	235.566	212.374
50	310.019	224.293	255.292	246.257	230.354	736.7	742.577	603.085	654.199	489.587	141411	229174	107651	565849	88038	183.168	126.201	178.217	155.16	153.977	281.002	219.53	230.911	238.961	219.688
51	285.791	243.239	237.511	256.542	211.24	747.478	749.492	609.42	662.689	490.04	144058	240568	110314	606809	89464	174.876	134.826	171.014	162.58	138.752	275.093	213.612	224.048	234.756	207.602
52	306.918	241.389	252.804	257.988	232.509	756.213	751.83	621.188	675.601	497.784	147425	253513	113488	649900	91300.8	165.372	124.306	176.688	155.528	151.039	284.295	209.576	235.759	240.615	214.297
53	300.967	240.259	247.978	270.565	224.584	759.943	758.77	639.501	691.816	505.601	151653	268095	117261	695174	93641	186.974	138.145	181.502	175.617	150.319	286.766	216.909	238.044	250.217	211.067
54	281.641	232.313	241.166	276.864	218.43	760.403	769.281	640.317	699.951	511.93	156899	284384	121720	742683	96583.4	182.384	131.435	173.645	170.588	144.258	278.975	218.081	225.016	255.317	208.945
55	288.245	224.004	254.479	268.945	233.543	777.946	785.967	659.53	712.565	526.652	163337	322339	126968	792478	100237	177.998	121.299	186.259	166.464	154.865	277.144	206.252	236.1	246.102	210.616
56	293.833	242.986	243.411	277.024	217.069	790.459	795.147	672.786	731.814	542.926	171139	344133	133105	844614	104721	180.625	136.467	173.893	165.936	152.764	279.905	208.149	228.551	250.853	205.275
57	278.232	228.2	239.084	264.33	218.086	801.624	807.986	687.129	764.282	566.743	180495	367885	140237	899144	110156	166.275	125.282	169.641	145.559	144.031	275.376	209.515	220.934	250.574	201.62
58	260.277	240.726	238.58	281.728	221.975	824.583	826.202	717.425	854.611	592.678	191581	393653	148475	1.01561e+06	116674	159.753	141.078	173.87	158.073	150.133	272.047	220.053	223.815	242.735	205.754
59	224.611	185.125	188.586	178.639	142.639	174.691	143.127	219.58	154.04	132.89	15948.8	14318.1	19926.1	9675.92	8008.29	138.493	105.12	133.35	128.778	93.1767	207.828	152.762	180.817	159.364	151.912
60	184.896	169.797	177.022	176.143	176.733	210.98	189.083	280.816	182.624	194.219	30198.2	27630.3	28385	18257.8	15198.2	112.964	86.8593	124.16	126.128	111.544	179.729	154.777	169.189	165.26	165.071
61	224.988	197.627	206.299	158.105	164.029	274.113	234.268	302.436	216.927	238.233	42886	40001.4	35948.7	25855.2	21689.6	144.289	109.335	148.87	109.707	108.477	195.214	164.979	180.792	151.057	163.363
62	214.288	184.632	191.108	142.707	154.712	324.737	267.124	320.749	254.342	281.731	54151.2	51481.4	53962.8	32565.7	27581.1	132.528	95.9126	135.6	99.0231	99.7953	175.627	158.302	176.23	144.351	163.997
63	180.801	166.541	184.086	144.084	155.259	357.533	289.743	333.947	292.329	313.797	64116.8	62122.4	58618.8	38480.2	32952	107.35	91.2539	133.28	101.054	106.089	168.275	147.972	168.079	138.084	151.41
64	198.403	187.22	204.342	151.093	151.406	399.875	308.66	358.389	327.268	332.197	72896.6	71969.9	62695.1	43676	37865.4	121.59	104.561	145.322	108.313	101.607	181.985	156.994	186.02	138.035	145.755
65	180.406	175.597	196.991	154.099	172.652	425.637	332.084	369.572	348.359	352.064	80590.8	81068.1	66245.7	48217.6	42365.8	107.639	96.2157	138.327	106.928	112.156	169.343	153.109	178.812	144.03	158.889
66	201.243	178.528	192.995	149.44	166.7	454.218	355.164	385.954	358.333	358.659	87294.2	89456	69322.2	52170.1	46487.4	128.518	98.391	137.72	109.749	116.473	174.113	152.258	177.289	142.654	154.426
67	205.505	183.038	196.813	167.685	162.714	487.55	379.875	401.423	375.08	366.322	93086	97172.3	71969.4	55586.1	50255.1	133.809	99.5095	142.339	123.149	107.316	180.746	153.603	180.604	152.082	160.189
68	215.778	254.585	206.924	158.746	178.058	508.907	405.79	399.332	374.434	368.273	98046.9	104255	74229	58519.8	53684.9	142.018	63.9429	151.127	115.579	119.649	181.051	174.652	185.266	152.264	165.661
69	224.837	168.508	183.19	166.051	170.404	524.991	430.647	393.931	385.458	362.185	102252	110740	76136.1	61013	56796.1	140.51	89.4111	131.607	118.633	99.9406	188.361	152.688	174.25	156.919	152.749
70	206.139	198.909	191.136	170.768	166.057	535.84	455.536	398.687	395.482	375.293	105766	116659	77728.3	63106.1	59603.2	138.883	92.9689	135.309	118.209	112.891	183.118	158.024	176.057	157.327	159.411
71	229.257	176.06	198.736	159.831	168.135	542.264	483.822	400.947	408.566	381.237	108651	122047	79036.9	64833.4	62116.6	147.438	86.1589	141.656	110.638	106.902	185.719	149.602	181.713	160.489	155.708
72	203.078	191.14	190.983	165.684	188.082	552.83	510.196	399.988	428.454	386.628	110976	126936	80093.9	67333.1	64352.8	132.767	103.503	134.734	120.367	126.219	181.268	158.555	175.464	165.801	173.191
73	228.204	194.526	200.227	175.535	183.405	564.511	535.715	407.284	438.153	390.386	112801	131359	80929.8	68181.5	66329.6	147.373	105.964	137.443	123.257	120.633	192.136	160.945	177.477	172.951	164.33
74	203.764	201.947	186.083	180.888	194.072	573.027	559.464	403.494	449.168	398.386	114187	135343	82074.7	68812.5	68062.2	128.463	108.04	134.874	125.817	130.41	181.757	162.263	171.679	170.898	175.138
75	212.021	188.373	217.522	187.707	165.926	591.505	551.247	412.782	449.921	394.75	115192	142121	82449.3	69259	69565.9	136.544	102.41	160.912	133.189	112.513	187.389	159.008	194.934	182.684	156.575
76	211.316	207.441	199.994	164.33	172.225	598.585	559.767	403.374	456.04	401.771	115873	144968	82734.5	69559.4	70856	137.966	94.062	146.065	112.231	116.634	194.009	157.829	184.081	163.78	157.659
77	243.645	191.871	199.809	191.29	173.269	622.792	565.494	403.486	465.771	404.3	116299	147479	82961.3	69747.2	71948.9	157.127	105.948	141.449	138.816	119.588	206.681	163.65	179.053	180.032	159.328
78	235.518	197.615	185.494	180.101	175.047	633.882	573.232	402.532	471.606	394.232	116525	149680	83156.8	69861.5	72858.4	134.717	103.982	133.411	131.556	120.665	197.042	160.056	172.444	177.664	160.85
79	242.973	181.84	204.305	182.448	177.293	653.788	579.615	402.368	476.95	391.045	116612	151591	83413.8	69946.8	73603.8	154.508	102.879	145.461	128.261	117.09	210.442	158.242	180.534	175.976	161.641
80	227.548	174.385	195.027	186.473	183.99	658.844	587.719	403.301	485.639	402.871	116616	153237	83487.6	70050.4	74201.6	149.365	94.9926	139.17	127.984	121.348	208.028	154.999	181.487	178.873	167.902
81	235.302	198.44	200.416	187.168	188.713	666.511	595.922	408.224	483.036	393.602	116599	154635	83533.2	70226	74666.2	154.041	115.103	141.552	135.377	122.072	209.35	165.958	184.907	176.362	169.604
82	245.861	175.24	197.307	197.083	191.454	664.891	601.471	415.091	485.315	407.069	116605	155808	83573.1	70510.9	75015.6	157.675	96.9496	139.195	136.589	128.65	214.427	152.768	188.241	188.811	176.705
83	246.077	190.959	222.643	195.19	194.7	661.712	611.71	420.478	490.529	395.519	116613	156777	83577.4	70953.7	75262.3	157.814	108.432	159.952	130.802	127.712	219.614	160.275	203.87	192.267	174.461
84	235.913	191.896	213.294	205.777	188.707	660.905	623.111	419.087	485.48	397.026	116611	157558	83578.8	72533.5	75427.7	155.269	106.569	154.428	143.129	122.069	212.826	164.125	199.41	193.849	167
85	249.626	179.129	200.912	200.596	203.656	663.68	621.403	420.426	486.385	410.398	116608	158176	83584.4	73817.3	75527.6	165.817	98.1514	142.393	139.859	131.739	219.923	159.8	191.089	192.45	176.959
86	234.863	214.244	221.817	215.507	201.933	671.336	628.278	426.12	486.651	404.885	116603	158651	83598.5	77810.5	75575.6	156.62	118.98	159.002	149.178	120.65	220.25	175.715	203.098	200.904	178.685
87	252.174	213.991	220.084	229.452	182.59	663.734	631.352	419.652	490.203	410.029	116605	159007	83620.2	88911.5	75589.7	165.53	118.388	162.808	152.968	115.412	229.177	178.74	202.302	211.34	173.734
88	260.106	193.52	198.291	239.076	213.512	665.196	634.695	421.345	489.101	418.219	116606	159263	83650.3	94378.9	75585	169.591	107.267	143.091	159.592	135.753	225.656	172.3	199.705	219.038	189.734
89	249.929	212.762	212.252	226.48	187.222	667.904	642.639	423.448	496.062	416.535	116600	159441	83693	108492	75580.4	165.149	113.593	150.085	151.575	120.078	225.364	179.989	200.42	218.075	178.029
90	262.449	231.545	229.278	249.097	192.607	668.442	650.123	433.069	499.542	409.157	116602	159566	83752.8	117269	75583.1	173.651	124.882	163.426	170.966	119.379	237.482	191.655	211.352	224.585	181.254
91	255.679	201.086	209.692	237.473	191.954	668.531	649.101	435.75	499.008	421.172	116610	159667	83835.3	127267	75583.7	174.863	113.56	156.421	167.139	126.944	231.275	186.883	196.737	220.073	184.85
92	263.683	215.704	224.676	249.211	211.53	663.912	654.586	444.277	502.187	422.342	116609	159774	83944.1	138532	75585.6	170.52	117.962	156.844	168.717	130.906	245.864	200.524	203.606	228.986	191.238
93	252.799	232.889	225.295	248.399	222.815	659.042	659.641	452.316	503.954	419.532	116607	159926	84085.6	151107	75587.9	167.706	132.719	159.124	172.775	126.804	237.217	209.13	204.961	229.801	202.453
94	272.86	240.79	226.44	241.459	220.015	670.659	664.654	461.969	498.651	420.39	116611	160158	84262.1	165028	75593.8	181.487	129.083	162.316	158.224	138.655	253.534	217.276	209.353	230.295	199.348
95	277.978	261.788	220.68	236.381	207.234	661.866	665.699	474.479	499.265	420.556	116618	160505	84482	180338	75606.8	184.891	135.994	157.832	146.087	130.795	257.362	218.028	207.628	221.941	194.606
96	282.405	234.363	232.601	258.078	225.627	668.192	664.631	474.74	508.993	420.782	116623	161007	84753.9	197070	75628.8	183.881	129.906	167.664	166.589	140.489	265.915	216.78	217.031	233.617	199.015
97	272.145	233.88	220.406	256.819	223.802	662.88	666.428	474.693	511.686	418.53	116653	161719	85092.6	215263	75655.7	176.234	131.109	157.102	177.56	133.716	257.763	220.387	209.173	231.208	199.918
98	289.011	250.492	224.645	264.226	201.99	664.246	668.304	482.413	514.615	415.95	116722	162702	85501.9	234954	75703.3	190.217	138.847	158.114	185.534	127.485	265.921	223.932	211.865	237.154	192.606
99	271.954	242.739	217.097	261.842	206.016	663.274	669.924	487.237	513.553	416.553	116835	164026	85996.2	256186	75779.1	174.41	135.059	156.662	181.689	132.7	255.496	220.406	206.142	237.141	193.677
100	286.183	249.687	248.61	257.311	232.185	665.621	673.141	497.82	517.873	418.794	117005	168063	86589.3	278998	75882.3	187.603	137.078	184.297	176.82	147.41	262.343	212.273	227.424	241.625	208.379
101	281.336	238	229.703	244.821	218.3	667.16	678.415	501.324	521.14	417.858	117259	170969	87302.1	303433	76024	175.819	132.173	148.75	166.58	135.72	265.617	210.307	212.218	233.719	193.896
102	281.024	246.012	233.159	252.218	218.354	666.224	678.302	509.283	525.183	416.747	117626	174609	88153.2	329536	76220.4	190.294	139.186	169.92	172.895	141.247	265.499	211.52	218.978	231.742	199.12
103	273.901	220.891	243.172	256.112	206.237	667.207	678.62	516.566	528.849	413.404	118145	179104	89168.1	357351	76494.2	185.703	124.516	171.154	168.729	133.785	270.035	205.037	224.223	241.267	190.742
104	308.708	252.385	257.937	256.242	202.74	669.279	682.992	528.249	535.797	412.323	118865	184574	90380.4	418314	76870.5	203.99	137.21	181.124	169.488	136.412	285.404	217.827	239.924	238.773	191.501
105	302.554	251.932	248.818	237.451	216.085	668.253	688.191	534.637	543.187	421.91	119856	191133	91830.9	451558	77383.2	199.659	121.165	180.74	165.16	140.566	287.993	219.784	230.232	234.243	195.907
106	309.258	266.907	251.796	261.692	215.18	674.014	690.326	544.927	552.401	418.269	121185	198895	93560.6	486709	78070.4	200.543	141.328	183.899	174.915	144.024	289.234	221.445	228.561	245.513	200.144
107	318.984	248.261	238.046	253.255	207.148	676.134	693.873	550.516	556.446	424.758	122962	207967	95621.9	523816	78983.9	199.347	125.859	173.481	173.606	136.993	296.93	216.998	222.678	243.24	205.846
108	313.153	257.013	247.592	253.534	207.778	678.907	699.39	559.649	564.035	430.391	125297	218438	98079.8	562932	80183.5	188.048	136.937	168.496	171.426	133.261	290.078	232.372	226.187	246.985	205.016
109	307.258	256.671	245.796	263.414	210.034	689.708	706.235	568.772	573.983	432.176	128295	230405	101005	604110	81741.5	190.882	137.036	172.397	179.902	135.865	292.87	217.265	225.73	248.433	201.152
110	304.654	262.524	254.684	266.681	228.323	697.129	709.892	580.938	590.355	442.151	132087	243934	104475	647400	83741.3	166.095	126.578	174.397	173.333	144.105	290.797	218.504	231.724	251.282	208.517
111	300.396	260.34	247.178	280.237	210.006	702.683	717.943	599.252	606.352	448.893	136818	259099	108574	692856	86276.9	192.919	137.563	175.384	195.618	139.258	295.615	228.981	232.618	257.43	197.538
112	299.882	250.24	235.704	270.329	212.169	706.125	728.382	602.51	618.236	458.157	142645	275964	113390	740533	89450	197.109	130.836	166.091	177.142	136.663	293.214	229.103	222.586	261.18	200.192
113	297.024	243.974	246.209	259.527	226.84	725.072	747.039	621.507	631.99	476.09	149737	315023	119021	790484	93369.2	189.685	125.638	175.694	174.141	145.696	287.518	217.536	230.377	248.124	203.954
114	302.136	250.761	243.485	264.629	200.393	737.459	757.496	637.626	653.254	494.87	158260	337337	125563	842765	98151.4	193.494	130.266	170.375	172.47	139.164	292.35	216.781	227.573	251.692	200.511
115	289.534	270.592	244.087	270.954	207.993	750.317	771.389	653.534	690.437	519.636	168390	361581	133116	897428	103913	176.347	142.381	167.346	163.863	133.399	282.49	223.995	223.728	255.369	195.541
116	278.266	267.349	242.075	276.417	197.014	777.114	789.365	684.1	789.617	548.551	180285	387814	141787	1.01413e+06	110783	172.096	144.77	169.19	164.501	128.696	283.665	228.419	225.934	250.411	194.929
117	177.901	194.292	203.764	141.128	157.739	149.329	151.072	179.836	129.664	137.274	14248.8	13313.2	8468.53	8584.04	7200.79	110.52	116.166	146.715	103.756	103.326	177.71	163.128	175.876	138.128	153.806
118	180.611	183.306	171.942	148.706	165.675	200.355	179.938	178.171	162.153	178.558	26956.9	25694.3	16059.8	16198.3	13722.7	115.178	119.534	128.923	105.029	114.347	177.235	165.383	165.027	141.512	157.701
119	186.253	176.043	188.926	151.158	158.466	254.959	208.508	210.12	204.29	214.798	38255.9	37189.4	34203.2	22937.3	19657.8	118.102	108.306	137.085	107.87	106.483	175.606	151.017	170.186	144.665	150.938
120	197.361	173.345	196.347	158.688	165.294	288.898	230.993	228.482	237.31	251.515	48261.7	47849	38910.6	28883.8	25075.9	117.374	112.103	144.636	113.501	117.981	178.335	151.656	177.822	144.369	153.664
121	199.219	162.432	189.577	173.077	157.684	329.503	250.122	248.945	273.851	270.785	57083.7	57716.9	43040.9	34112.9	30035.6	121.902	106.213	134.821	126.013	106.649	185.259	152.025	175.575	152.245	155.396
122	180.531	164.002	205.157	168.485	175.903	357.302	273.235	273.326	296.081	290.708	64821	66836.2	46646	38688.8	34578.4	107.19	105.764	147.882	118.307	117.58	168.869	151.463	185.001	156.479	160.309
123	191.065	171.503	200.211	167.001	162.593	384.144	299.867	284.783	305.334	298.11	71562.6	75245	49776.2	42673.6	38737.8	122.362	113.059	149.966	124.864	117.524	175.536	157.936	181.755	155.29	155.488
124	202.364	189.625	185.156	181.572	157.084	418.055	329.286	296.836	325.029	303.939	77389.9	82983.1	52472.3	46120.1	42537.6	132.657	121.426	138.119	135.194	107.2	183.211	161.637	176.995	165.148	148.804
125	181.076	223.193	200.995	186.651	172.557	438.453	353.19	298.557	328.104	304.202	82382.8	90087.6	54776	49080	45994.5	120.282	63.8254	149.467	137.957	118.653	175.304	174.52	177.824	171.866	155.273
126	172.199	178.3	204.328	179.384	172.276	453.211	379.115	298.71	335.74	304.314	86615.2	96594.7	56722.4	51596.4	49127.9	108.248	108.674	151.946	129.89	103.779	160.08	160.172	181.753	168.119	152.009
127	182.361	190.706	193.148	169.868	172.928	465.965	405.721	296.37	344.627	315.81	90151.9	102537	58350.8	53707.7	51953.3	121.924	103.678	138.762	119.976	121.989	176.9	156.077	175.62	159.775	156.917
128	195.461	166.061	203.375	178.729	183.577	476.267	432.879	301.837	359.972	322.942	93056.9	107948	59692.9	55450.2	54482.6	125.001	91.5206	147.408	127.546	122.71	178.986	143.131	182.774	167.277	163.098
129	187.937	180.242	200.256	187.818	173.701	487.29	461.865	301.635	382.139	323.918	95396.9	112859	60780.9	57974.1	56732.8	122.037	112.925	144.669	137.49	122.097	184.483	153.953	178.927	174.392	160.827
130	188.648	184.253	203.289	183.246	190.278	498.755	488.238	306.841	391.281	334.252	97234.4	117302	61645.3	58831.9	58720.9	121.322	117.818	140.904	131.509	131.327	181.653	156.335	178.377	169.906	167.604
131	202.747	180.768	197.052	184.137	202.405	510.931	511.152	305.393	403.989	341.115	98628.2	121307	62840.9	59469.9	60462	126.705	113.086	144.692	129.903	142.783	185.684	158.334	177.371	176.221	177.059
132	190.479	179.322	196.418	210.165	169.519	528.116	503.853	310.086	409.079	337.573	99641	128122	63236.6	59921.2	61973.2	120.261	116.453	147.878	153.516	119.442	182.004	159.695	182.471	197.81	160.962
133	204.415	179.554	179.211	191.783	172.285	537.335	512.906	302.482	415.83	343.992	100328	130984	63540.9	60225.8	63269.5	132.737	91.8508	134.649	133.555	120.521	192.599	154.323	170.545	178.833	159.075
134	193.11	180.942	196.751	196.106	184.256	559.611	519.904	311.003	420.525	349.787	100756	133510	63783.3	60418.7	64367.7	124.019	114.371	143.386	145.099	130.289	183.577	163.797	179.886	182.956	166.196
135	202.697	166.91	176.123	196.314	191.047	573.688	527.285	301.498	429.749	342.667	100984	135723	63990.5	60539.4	65282.4	116.757	101.09	130.972	147.084	133.807	183.909	154.305	167.989	186.893	173.435
136	209.462	180.035	174.732	199.231	173.03	594.96	535.295	300.686	434.882	337.894	101072	137645	64264.9	60635.3	66031.8	132.055	116.103	128.713	144.579	117.481	195.938	158.807	161.806	184.573	161.788
137	216.57	175.87	193.116	207.403	199.532	600.898	544.124	308.49	445.006	350.579	101076	139301	64344.1	60757.3	66632	144.795	108.7	142.708	145.805	136.168	200.545	160.102	176.159	189.199	172.921
138	204.393	179.906	180.982	206.734	180.465	607.837	551.326	310.117	443.23	339.453	101060	140707	64394.2	60962.1	67099	134.166	122.673	132.18	153.447	120.948	194.873	157.707	171.707	189.176	164.061
139	212.973	167.355	211.279	204.466	196.535	606.8	557.451	324.241	443.393	353.407	101066	141888	64439.1	61292.6	67449.5	136.584	107.318	154.307	145.247	135.141	203.671	149.523	190.196	193.087	180.637
140	227.152	156.651	213.161	208.874	182.164	603.09	566.205	331.163	447.933	340.65	101074	142863	64446.1	61803.5	67698.1	147.098	104.235	157.687	145.804	123.841	211.476	149.644	197.149	191.821	165.076
141	208.288	178.4	212.54	219.556	196.709	601.723	578.154	333.227	444.759	344.595	101072	143649	64450.3	63616	67863.8	135.253	116.972	159.038	156.146	133.215	202.048	161.76	194.465	199.841	176.399
142	228.318	177.799	192.567	203.24	191.249	604.971	577.535	335.515	443.392	355.885	101069	144271	64460	65078.5	67963.8	151.266	114.177	141.549	145.695	126.99	211.84	160.692	185.18	194.17	169.164
143	217.963	190.981	221.388	227.319	196.724	612.355	583.035	341.684	444.447	352.714	101065	144750	64481.2	69583.6	68012.3	144.595	122.643	162.214	160.738	122.118	213.517	170.248	201.269	202.368	175.165
144	230.271	177.079	205.814	244.64	200.197	604.211	587.171	342.651	450.528	360.878	101066	145109	64512.4	81825.7	68026.2	151.758	112.907	156.363	166.248	132.574	219.244	163.449	194.397	215.694	179.739
145	223.895	186.807	213.818	247.645	217.974	606.149	592.934	351.726	448.955	366.178	101067	145368	64554.5	87743	68021.9	146.377	120.809	161.305	168.712	141.597	211.487	172.173	210.634	219.484	190.988
146	218.611	196.187	209.813	244.325	199.727	610.736	600.586	349.854	457.736	362.394	101061	145550	64613.7	102784	68016.8	144.073	119.389	150.902	167.484	132.797	217.84	172.645	198.357	222.276	181.524
147	239.47	207.628	226.345	252.498	197.886	609.631	608.049	359.255	460.1	358.109	101063	145681	64694.5	112016	68019.9	156.981	128.72	164.954	178.956	126.002	224.889	189.504	208.889	222.921	178.7
148	236.934	204.383	208.735	242.376	193.986	611.097	609.097	359.321	459.681	369.539	101072	145792	64804.2	122452	68020.5	161.443	132.36	159.529	172.572	133.721	221.101	191.747	198.695	220.727	185.372
149	234.528	225.029	221.409	259.879	216.216	606.858	615.279	372.775	463.734	373.466	101073	145913	64947.5	134129	68022.8	153.328	143.892	159.065	180.76	138.474	229.779	207.859	207.079	234.053	200.333
150	240.527	231.905	232.139	269.294	227.156	603.163	620.519	381.615	468.54	371.971	101071	146086	65133.2	147088	68025.9	157.462	151.433	166.401	189.978	133.225	228.874	213.297	211.438	236.307	206.562
151	257.933	235.259	224.38	254.734	220.25	614.299	625.827	389.881	462.049	374.297	101077	146348	65365.8	161364	68033	170.213	144.738	166.16	168.267	141.666	244.723	218.788	211.943	233.233	200.456
152	268.231	236.14	220.866	244.104	193.887	607.89	626.761	401.339	462.359	370.811	101087	146737	65653.7	176998	68047.8	178.176	141.647	162.351	153.354	124.53	252.41	210.461	209.873	228.541	189.575
153	288.012	232.299	217.807	278.629	213.757	613.79	627.219	403.938	472.903	372.562	101098	147299	66009.1	194025	68072.4	187.532	149.387	161.969	182.581	136.306	262.545	216.935	210.2	242.114	200.678
154	282.409	246.884	214.931	257.997	204.078	611.105	629.89	405.787	473.791	369.134	101136	148090	66447.4	212486	68103.2	183.133	159.214	158.325	179.88	125.708	264.08	223.414	202.71	232.154	198.693
155	283.224	253.693	224.32	267.629	207.133	611.195	632.324	414.934	476.933	369.35	101217	149178	66976.4	232420	68157.4	184.664	159.886	162.945	192.5	136.054	263.053	226.66	211.386	238.547	200.401
156	271.128	233.744	216.968	260.558	213.857	610.984	633.251	423.127	477.437	369.54	101351	150637	67614.1	253870	68242.4	176.778	145.79	159.486	181.449	141.62	263.573	219.34	207.161	236.731	201.299
157	278.624	241.789	241.219	266.626	229.233	611.41	635.713	437.289	481.495	371.339	101550	155061	68375.6	276880	68358.6	181.665	154.609	185.081	185.453	150.57	260.486	217.414	225.97	238.668	209.062
158	276.876	222.648	218.708	255.403	223.475	614.474	640.278	439.444	485.8	370.22	101846	158228	69284.9	301493	68517.8	174.303	138.66	143.563	176.367	145.374	264.014	210.641	207.916	234.694	200.952
159	261.766	228.886	213.934	265.466	208.411	611.4	640.788	442.86	491.613	365.481	102274	162178	70364.5	327758	68738.6	178.142	149.666	159.255	186.186	139.31	259.942	210.607	207.918	235.551	196.996
160	278.596	241.42	221.076	273.433	201.728	614.466	642.344	453.192	495.808	362.068	102878	167034	71644.2	355718	69044.4	189.123	155.252	159.357	184.647	134.307	272.922	213.855	210.602	243.9	190.755
161	298.137	241.509	254.382	274.063	187.608	616.095	646.802	470.397	503.814	362.638	103713	172912	73160.2	416932	69463	196.484	150.179	182.753	184.367	129.966	287.39	222.469	233.534	241.035	189.439
162	304.353	248.172	244.835	245.26	207.063	618.251	651.532	476.791	510.984	371.55	104859	179925	74957.5	450285	70031	200.048	136.511	182.258	174.226	140.408	287.749	219.835	226.491	233.798	199.914
163	304.232	245.07	247.729	269.96	203.26	624.389	653.5	490.264	521.229	370.663	106388	188181	77080.3	485533	70789.5	195.383	152.624	186.129	185.512	139.764	293.682	223.687	221.662	243.242	202.921
164	314.718	244.052	250.712	268.566	207.111	626.26	659.274	501.497	527.359	376.912	108422	197775	79585.3	522730	71793.4	198.413	145.917	190.473	188.582	140.26	294.388	223.271	229.936	245.771	205.909
165	312.859	251.329	251.931	268.551	211.061	632.69	665.366	509.167	534.97	384.315	111077	208790	82539.2	561928	73107	187.872	149.776	173.779	185.671	140.707	294.18	235.069	230.978	252.278	204.545
166	319.012	247.682	240.148	266.303	203.504	645.654	671.531	518.983	545.004	385.121	114465	221312	86012.4	603180	74806.4	197.592	148.329	172.912	185.45	135.308	297.37	221.114	222.763	249.073	195.096
167	323.027	243.429	255.842	266.362	215.832	652.752	675.674	535.712	563.291	394.878	118719	235398	90080.5	646538	76977.9	177.133	133.902	178.177	175.481	140.205	296.708	224.107	237.243	252.376	202.63
168	316.818	268.671	243.324	280.769	206.909	658.252	683.751	549.145	578.299	403.517	123985	251113	94823.9	692057	79717.6	203.181	162.464	177.52	197.843	139.035	304.211	232.953	234.433	256.201	191.664
169	297.293	259.146	237.501	287.663	201.012	661.734	694.669	558.182	592.96	415.76	130415	268514	100324	739791	83127.5	195.147	156.202	170.053	191.775	133.651	296.596	231.768	221.812	266.545	198.386
170	310.787	244.158	249.804	273.106	222.491	680.325	715.387	575.892	608.087	436.042	138171	308585	106669	789796	87315	197.35	140.387	182.247	184.66	148.722	294.854	223.616	232.473	257.734	202.248
171	289.803	247.081	245.711	274.502	207.411	693.296	725.213	592.184	631.43	456.639	147406	331367	113946	842125	92392.6	185.856	149.169	174.742	181.806	147.354	285.844	222.624	226.132	255.108	200.06
172	283.146	255.322	243.226	278.096	198.211	709.326	738.652	612.661	670.418	481.766	158281	356054	122246	896834	98472.6	175.377	154.638	173.565	171.608	131.259	286.396	228.333	221.854	261.249	190.958
173	280.151	244.51	242.614	280.51	199.848	736.42	757.808	641.027	771.567	515.716	170938	382703	131660	1.01362e+06	105676	173.782	156.794	174.104	170.713	134.817	285.597	232.54	224.117	250.214	196.489
174	204.6	161.348	210.564	147.525	166.544	170.387	131.469	184.878	133.913	145.33	12707.9	12376.6	7587.93	7614.85	6529.12	132.858	94.8794	158.528	105.277	110.14	178.813	156.045	183.228	143.261	146.704
175	207.044	190.123	186.71	161.906	156.216	203.636	170.39	193.273	168.355	168.268	24023.9	23877	25765.1	14367.1	12485.9	130.72	107.172	134.436	115.671	100.479	173.653	148.867	163.968	151.831	147.39
176	197.095	156.999	185.373	153.421	183.068	229.075	181.115	205.735	192.167	209.271	34057.1	34547.8	30491.6	20335.1	17933.9	116.833	89.3102	134.654	109.733	124.774	179.24	139.117	164.461	145.456	156.527
177	207.425	182.768	214.699	176.768	171.581	265.805	208.236	237.724	222.489	223.272	42909.4	44428.6	34642.9	25588.6	22925.4	127.119	104.903	153.727	128.419	111.927	177.732	153.263	182.316	153.1	152.505
178	181.103	155.649	197.799	162.525	184.355	291.942	225.721	245.02	244.004	241.075	50678.2	53563.6	38270.5	30190.5	27498.3	110.817	88.8611	140.347	113.18	118.068	160.629	138.416	170.891	151.481	155.677
179	170.876	186.572	182.722	169.884	187.554	319.608	258.801	256.932	257.708	251.166	57450.5	61989.3	41422.4	34200.4	31683.2	111.413	110.083	133.595	126.228	129.126	156.348	161.283	165.724	158.262	161.946
180	192.645	164.951	197.25	187.402	169.571	359.525	280.997	273.406	278.665	251.816	63305.7	69745.9	44139.2	37670.7	35504.9	127.129	93.4941	144.062	138.952	110.923	174.586	144.731	173.273	170.038	152.503
181	200.453	187.039	195.72	184.153	164.117	379.756	308.859	270.744	281.167	249.582	68323.7	76868.4	46461.8	40651.9	38980.5	133.327	48.6865	143.714	136.686	108.974	172.272	165.873	166.634	169.453	143.113
182	190.178	195.342	196.407	175.833	173.041	394.221	338.404	273.77	288.289	252.97	72578	83394.6	48425.3	43186.6	42128.7	120.245	109.302	144.68	127.038	100.435	160.77	160.731	171.514	164.67	148.675
183	181.777	158.592	192.315	176.263	158.274	406.909	362.841	271.593	302.11	263.369	76134.2	89356.8	50069.7	45313.2	44966.3	121.533	80.2171	136.457	122.16	106.771	165.118	146.737	163.669	162.955	147.254
184	207.5	169.392	200.17	189.31	182.958	418.949	390.398	274.097	315.844	272.998	79054.5	94787.3	51427	47068.2	47506.3	132.7	84.2992	145.719	132.304	116.836	178.501	148.076	172.473	170.715	159.31
185	196.001	188.625	201.169	178.854	177.696	432.599	420.697	277.948	337.577	274.473	81407.5	99718.2	52528.9	49611.9	49765	128.485	108.072	145.007	131.069	118.464	180.444	155.882	175.076	171.387	159.956
186	200.025	197.62	194.73	176.276	204.145	445.475	448.815	276.346	348.772	286.422	83255	104181	53407.4	50477.3	51759.8	128.459	114.429	135.456	126.08	133.539	183.142	157.653	164.98	165.81	171.754
187	190.809	184.261	203.079	186.422	196.516	456.964	471.584	285.157	361.878	290.01	84657	108206	54628.2	51121.5	53507.2	120.121	104.439	150.386	130.131	129.609	176.109	160.946	174.324	174.959	169.684
188	189.928	180.319	206.265	200.855	187.833	474.435	462.657	286.911	367.658	291.713	85675.1	115054	55035.2	51577.6	55023.4	121.975	105.316	154.183	145.758	124.721	172.008	154.618	177.094	190.165	163.321
189	190.488	183.586	187.398	185.823	182.058	485.378	473.98	279.485	375.323	297.099	86365.9	117930	55349	51886.3	56324.2	123.016	87.1727	140.08	128.319	122.336	180.583	156.507	165.389	178.198	159.291
190	214.506	200.851	212.419	186.487	180.957	512.116	481.049	291.151	380.437	300.311	86797.6	120470	55600	52084.4	57425.8	137.759	116.906	152.265	136.072	122.232	187.529	165.729	180.368	179.446	159.545
191	222.593	176.908	173.466	182.934	199.359	526.456	487.956	271.04	391.208	296.83	87027.1	122694	55813.6	52212.3	58343.7	127.1	96.5563	128.727	135.496	133.083	186.482	156.907	155.497	184.134	173.74
192	224.422	193.553	202.16	193.133	179.526	546.515	496.249	284.419	398.385	292.216	87115.2	124626	56096.7	52320.9	59095.5	141.487	113.239	147.328	137.667	116.13	196.591	158.973	174.781	180.488	155.574
193	216.426	184.483	199.883	205.932	192.806	552.521	504.829	285.28	407.464	301.529	87120.1	126290	56178.9	52464.1	59697.3	145.071	104.184	146.771	142.378	124.544	202.324	158.568	174.324	184.594	160.687
194	190.25	192.856	193.155	194.975	199.326	560.151	512.71	289.227	404.486	297.642	87104.8	127704	56231.4	52703.7	60165.5	126.706	120.287	138.612	144.109	126.177	187.785	165.515	172.015	183.879	166.505
195	224.714	159.653	195.484	204.318	195.736	560.309	518.398	293.81	406.906	307.035	87110.4	128892	56279.9	53088.4	60516.9	142.081	94.6726	141.999	143.636	128.743	197.697	148.795	173.942	192.061	169.708
196	237.698	166.16	203.27	200.886	188.636	557.995	527.792	304.724	410.427	298.196	87119.2	129872	56288.1	53679.2	60766.8	152.44	99.6701	148.938	139.56	120.984	208.156	150.198	185.413	192.504	164.942
197	220.117	185.878	207.897	210.72	186.68	555.149	540.562	308.992	407.825	298.163	87116.3	130663	56294.4	55760.6	60932.9	143.324	110.04	154.116	148.31	119.04	197.664	162.373	189.216	195.917	166.462
198	231.041	174.202	205.063	211.875	186.706	557.589	540.282	311.905	408.049	309.606	87112.9	131290	56306.9	57426.4	61032.5	153.07	99.6311	150.091	149.471	118.71	207.243	159.046	184.15	196.077	167.148
199	223.863	202.614	211.399	225.646	173.59	565.35	545.638	319.595	409.29	305.736	87109.6	131772	56332	62493.3	61081.1	151.206	117.32	155.558	157.885	103.543	207.958	174.927	190.186	206.792	160.306
200	242.628	203.271	210.436	242.08	203.64	558.089	551.114	323.368	414.395	320.149	87110.9	132134	56368.6	75902.1	61095	160.536	118.314	159.715	163.475	130.232	221.788	175.707	193.887	215.418	182.944
201	250.66	196.304	202.718	234.292	212.658	561.045	556.452	326.914	413.66	325.834	87111.6	132397	56418.7	82252.3	61091.1	162.767	112.272	151.375	160.211	133.018	216.381	170.303	194.662	215.964	188.057
202	240.612	205.264	210.291	239.219	206.391	564.118	564.798	332.8	421.335	320.996	87106.2	132583	56487.3	98149.3	61085.8	157.729	113.126	153.917	162.971	131.8	215.483	172.799	200.57	220.996	183.204
203	246.042	212.192	218.357	249.281	201.852	563.18	572.552	338.05	426.407	316.669	87109.2	132721	56581.4	107786	61089	161.289	121.575	158.786	174.216	124.917	221.744	187.791	199.926	225.33	180.653
204	234.53	200.762	210.961	239.179	204.544	563.289	573.936	340.32	425.002	327.609	87119.2	132842	56708.2	118600	61089.5	158.811	119.641	160.912	170.296	134.169	215.372	184.948	196.792	221.075	188.068
205	252.803	217.636	232.35	253.357	193.388	561.766	582.18	354.22	428.537	327.878	87121.2	132978	56872.9	130629	61092.4	163.934	128.841	166.925	174.954	118.379	232.066	202.267	205.801	231.114	184.267
206	245.935	246.185	223.898	265.098	223.181	556.104	589.444	360.878	434.188	330.365	87120.3	133172	57085.7	143909	61096.2	161.65	146.952	161.57	186.147	126.082	225.19	216.071	206.815	233.001	190.149
207	258.034	233.287	237.778	254.941	235.952	566.787	592.597	374.53	429.237	336.947	87128	133467	57352.2	158478	61104.1	172.073	132.946	176.452	167.509	145.115	236.529	214.714	213.503	232.439	201.733
208	269.761	257.467	219.359	241.571	205.772	561.15	595.929	382.177	429.284	334.431	87141.3	133902	57681.9	174376	61120.8	177.783	140.801	161.244	152.429	126.554	248.339	219.062	203.602	226.088	189.944
209	261.406	220.56	231.64	275.184	212.913	566.579	594.136	387.796	440.355	332.052	87157.7	134527	58087.9	191642	61148.2	170.208	128.599	173.151	177.877	130.125	252.423	213.275	215.965	242.604	190.86
210	266.255	236.58	220.87	256.228	209.576	563.986	595.463	387.578	439.491	330.376	87205.7	135403	58586.6	210318	61184	171.946	141.45	162.007	176.291	123.966	249.889	213.154	205.677	230.075	192.296
211	292.091	261.903	234.965	256.911	196.642	568.762	601.04	398.446	441.948	327.868	87301.9	136605	59188.1	230445	61245	191.219	148.176	169.931	183.129	125.027	266.247	228.446	211.557	234.773	186.618
212	268.449	237.787	227.15	251.697	214.401	566.781	602.245	406.227	442.493	328.466	87459	138211	59911.6	252069	61340.2	174.08	137.926	168.212	174.44	138.689	255.526	219.284	209.157	234.456	194.787
213	272.021	243.263	243.559	270.047	211.398	567.657	603.251	420.686	449.655	329.523	87692.8	143049	60772.7	275234	61471	179.273	140.612	186.144	184.889	133.423	254.337	215.747	223.702	240.62	197.654
214	268.901	249.033	222.841	252.673	213.614	570.284	608.654	422.401	454.623	327.643	88039	146494	61797	299988	61650.1	170.996	142.684	148.603	172.137	131.377	255.315	218.071	203.914	233.39	192.185
215	259.709	231.792	232.008	254.265	213.114	566.166	608.384	431.544	461.454	325.049	88538.7	150772	63008.4	326379	61897.7	177.181	135.842	173.605	177.067	136.093	249.935	208.115	217.608	239.034	191.435
216	279.809	228.971	252.31	271.537	192.777	568.827	610.15	446.117	466.464	321.842	89241.3	156004	64438.4	354453	62239.5	187.798	137.57	179.026	181.024	122.749	260.521	207.989	227.449	244.316	180.815
217	297.031	243.894	261.549	261.043	204.757	573.656	615.107	459.05	476.327	324.423	90212.5	162304	66124.5	415863	62704.6	194.191	139.739	186.64	174.707	135.594	275.817	217.482	235.792	244.868	189.168
218	299.847	226.098	239.867	243.85	197.024	575.689	619.399	464.579	484.169	329.053	91536.5	169778	68112.1	449300	63334	198.395	113.049	179.485	171.427	127.988	279.036	218.545	225.455	235.536	186.035
219	297.525	254.502	243.471	270.518	220.628	581.205	622.346	478.265	496.087	333.552	93297.2	178527	70446.9	484625	64170.5	189.467	142.138	184.233	182.214	144.121	282.029	223.206	222.791	247.253	200.978
220	299.144	238.035	242.207	273.545	206.239	582.905	627.48	487.349	503.325	336.754	95622.7	188638	73184.9	521891	65273.6	186.672	130.682	182.907	190.266	134.349	283.882	216.398	225.121	248.259	200.233
221	303.903	253.463	255.128	272.8	219.442	592.058	634.073	496.954	510.512	348.05	98634.4	200182	76392.3	561152	66710.5	182.493	137.524	177.891	186.08	140.337	282.393	233.518	230.117	254.153	208.55
222	306.964	238.938	244.298	270.674	200.371	603.824	639.367	508.6	521.282	348.116	102448	213236	80137.9	602462	68561.3	188.984	131.177	176.874	184.859	128.695	279.904	212.694	224.115	249.27	192.71
223	319.651	247.877	268.505	276.637	233.749	613.602	644.243	528.032	538.652	361.017	107197	227848	84495.7	645873	70914	176.286	124.516	186.996	180.787	143.985	280.823	221.836	241.533	252.542	205.962
224	298.276	250.957	263.68	275.605	209.636	621.154	651.615	542.282	554.863	369.481	113022	244076	89541.8	691441	73866.5	189.946	140.943	193.202	192.385	137.131	286.765	229.373	246.333	256.588	196.616
225	289.659	260.052	251.294	275.619	223.357	628.205	663.991	551.097	571.076	383.77	120067	261972	95354.7	739219	77518.3	188.86	142.214	179.929	180.121	142.634	282.613	233.974	230.438	263.418	205.592
226	292.357	258.677	247.831	282.627	230.107	645.094	686.664	565.738	589.333	405.113	128479	302962	102017	789265	81975.2	184.583	138.954	179.432	188.663	145.446	275.593	227.678	231.517	259.377	203.653
227	290.776	254.945	258.523	286.986	208.809	660.925	695.192	584.986	614.43	426.189	138400	326165	109612	841633	87344.3	186.48	140.506	184.481	187.296	142.86	276.489	219.018	236.102	259.97	198.553
228	299.699	253.863	258.825	300.367	208.605	680.542	708.933	605.095	655.618	454.246	149972	351246	118223	896377	93730.7	184.511	139.101	185.53	182.225	133.984	277.213	223.969	229.65	262.227	192.943
229	277.171	261.59	241.869	291.022	214.089	708.12	729.525	631.769	760.25	491.767	163325	378263	127943	1.01323e+06	101249	172.96	149.878	174.151	174.882	137.112	275.716	235.43	224.004	255.762	196.902
230	215.037	188.025	197.222	158.234	165.856	176.081	147.15	186.475	139.166	144.221	11313.1	11497.2	18191.9	6751.06	5960.7	147.068	117.976	146.966	111.239	115.039	194.561	160.317	169.583	148.809	156.94
231	198.373	160.109	184.104	148.723	185.181	187.455	150.148	193.903	155.67	180.548	21357.4	22170.8	22932.2	12728.8	11422.8	126.147	102.963	140.566	103.939	136.401	185.791	139.122	168.129	142.685	165.083
232	204.515	167.627	186.121	141.854	178.75	222.535	176.553	209.091	175.119	189.455	30229	32060.6	27101.1	17998.1	16432.9	135.852	109.609	136.665	100.306	125.797	183.349	153.282	165.281	136.01	161.619
233	180.924	153.64	201.385	168.683	170.037	240.733	196.335	227.481	202.473	197.747	38019	41206.1	30746.7	22618.2	21024.7	118.919	97.8208	147.557	116.906	117.212	166.507	144.985	174.547	158.051	155.593
234	198.917	179.266	205.893	154.443	184.182	272.825	224.52	243.956	208.525	212.597	44812.8	49644.4	33917.4	26647.8	25226.6	138.862	116.417	155.326	111.212	138.299	175.109	158.395	181.464	149.837	165.901
235	191.727	168.508	186.743	174.148	167.813	305.424	247.181	246.326	230.523	212.543	50690.8	57415.1	36652.7	30136.6	29062.1	136.97	105.416	142.721	126.238	118.662	175.529	153.676	169.393	156.413	152.557
236	181.487	214.887	193.448	170.315	159.017	323.936	271.355	251.235	235.556	207.998	55729.5	64553.5	38991.2	33134.5	32549.4	129.362	61.4501	147.407	122.777	113.632	165.982	164.912	171.344	164.022	143.837
237	187.404	170.191	205.807	177.964	174.471	341.661	298.405	257.771	247.936	216.062	60000.8	71095.9	40969.9	35683.2	35707.7	126.74	103.241	156.825	125.985	106.799	165.691	148.666	181.549	167.96	153.722
238	176.139	171.232	175.706	167.579	172.859	353.127	325.13	249.162	261.241	227.726	63572.1	77075.1	42629.6	37821.7	38552.5	126.683	93.6414	129.294	114.592	125.509	167.689	149.274	157.532	161.631	157.752
239	193.834	168.271	204.145	177.836	193.546	364.262	353.311	259.236	275.242	239.958	66505.8	82523.2	44000.4	39587.2	41098.8	134.511	92.3811	152.441	122.505	132.083	170.003	146.455	182.289	167.769	167.572
240	193.477	177.296	181.918	172.572	166.831	380.137	382.489	250.167	297.307	232.235	68869.2	87471.7	45116.2	42146.9	43363.1	137.281	112.23	136.404	122.871	121.403	179.74	152.118	164.685	163.439	154.839
241	211.639	186.509	190.152	174.272	182.604	397.076	411.22	253.16	309.173	242.349	70724.8	91952.4	46007.7	43018.7	45362.9	146.691	116.677	135.538	120.634	129.881	187.034	158.59	164.453	165.399	163.674
242	193.027	189.767	200.637	182.599	180.941	408.03	433.369	263.685	322.642	247.368	72133.3	95993.6	47253.9	43667.9	47114	131.362	115.664	153.34	123.932	131.082	181.184	162.643	176.77	168.545	162.989
243	187.293	186.228	179.175	193.999	171.418	427.125	426.979	257.998	327.786	250.052	73154.9	102873	47672.7	44128.5	48633.2	128.408	118.74	140.009	136.86	124.043	173.82	163.122	163.345	187.472	158.048
244	197.332	224.718	187.677	191.299	165.196	439.148	438.454	258.976	336.995	254.419	73850.3	105762	47996.7	44441.3	49936.9	138.89	114.954	145.681	128.03	120.08	182.218	171.635	167.829	176.723	147.513
245	209.528	202.779	187.08	189.9	171.366	465.222	444.193	265.25	344.317	258.725	74284.3	108313	48256.9	44644.7	51040.7	145.402	129.479	140.848	134.28	125.259	189.769	169.002	173.656	178.479	153.405
246	199.714	187.901	173.797	199.937	187.135	479.443	451.354	255.004	357.826	257.507	74515.6	110549	48476.7	44781.1	51960.7	121.072	114.526	131.907	144.452	134.034	182.074	160.721	160.729	189.859	165.403
247	222.958	187.968	159.932	198.04	183.952	503.442	460.891	250.619	364.121	256.905	74604.4	112491	48769.8	44904.2	52714	150.785	120.707	119.795	136.256	128.993	201.199	165.136	150.85	183.116	160.656
248	210.734	187.685	180.82	207.117	183.439	510.258	468.889	259.55	373.359	263.077	74610.4	114162	48854.9	45072.5	53316.7	148.323	114.395	137.1	140.042	130.476	204.228	164.924	165.255	187.056	162.21
249	194.699	193.107	182.445	207.311	196.23	518.096	478.061	263.636	372.563	265.307	74595.2	115584	48909.5	45353.2	53785.8	135.596	129.842	135.389	147.605	135.604	192.763	169.9	166.549	187.382	173.835
250	214.338	167.477	208.58	211.521	189.21	517.505	483.651	277.995	374.508	267.071	74601.5	116777	48961.1	45801.9	54137.8	147.309	105.55	154.297	143.381	134.108	193.591	155.109	184.16	192.369	167.348
251	225.489	171.563	221.102	206.051	188.768	513.665	492.394	289.896	376.874	264.804	74610	117763	48971.1	46486.5	54388.3	155.916	111.568	168.48	139.145	132.688	205.068	157.869	199.846	195.76	165.851
252	230.437	183.722	219.895	217.43	180.762	514.821	504.265	292.12	374.38	265.731	74606.9	118558	48979.1	48878.6	54554.8	163.693	117.981	169.871	149.415	123.359	206.998	169.016	199.659	197.401	164.053
253	236.91	190.144	201.272	219.671	177.206	517.196	505.458	294.762	374.53	273.718	74603.7	119189	48994.9	50772.1	54654.4	168.866	119.835	151.994	150.213	119.543	214.936	168.493	189.52	196.118	164.474
254	228.362	217.283	231.489	227.69	185.765	522.83	513.422	305.588	377.101	274.336	74600.3	119675	49025.1	56445.3	54703	165.519	138.938	173.394	154.342	117.592	213.701	184.433	204.836	202.92	168.496
255	234.873	208.944	203.265	247.054	211.382	516.313	518.554	301.77	382.757	292.138	74601.9	120039	49068.6	71015.8	54716.8	165.889	131.877	160.325	164.273	142.598	217.324	181.365	188.051	217.173	184.376
256	239.989	202.759	208.672	253.412	218.704	520.905	522.44	311.726	383.635	297.611	74602.8	120306	49126.8	77770.5	54713	167.732	128.535	160.422	170.692	145.803	221.408	178.771	202.005	223.265	192.081
257	240.216	209.34	203.011	233.789	207.656	521.861	530.641	309.558	388.999	294.015	74597.1	120496	49207.5	94432.6	54707.9	169.074	126.991	153.307	157.274	141.532	218.53	181.589	194.134	219.916	186.19
258	236.673	226.579	216.57	246.449	200.211	520.717	538.315	320.329	392.493	290.001	74600.8	120641	49316.2	104417	54710.9	168.889	139.182	162.884	169.356	133.829	223.621	199.018	206.983	221.367	179.768
259	240.232	211.613	211.532	235.805	202.723	522.877	541.001	324.04	392.351	298.945	74612.2	120773	49462.5	115551	54711.6	176.021	136.659	165.604	162.042	144.191	222.411	194.311	200.851	216.297	186.681
260	250.668	240.841	220.468	257.334	211.343	521.19	549.858	333.933	398.161	300.905	74615.6	120925	49652	127871	54714.8	172.698	153.12	163.777	171.556	141.27	231.704	214.107	203.519	229.996	192.068
261	238.286	254.118	233.426	263.009	230.431	516.341	558.911	346.305	402.163	304.485	74616.1	121143	49896	141415	54719.1	171.762	164.797	173.765	179.402	138.132	227.032	225.137	212.576	228.607	198.181
262	252.831	254.922	220.479	255.009	233.84	525.855	563.912	350.875	398.391	311.31	74625.6	121472	50201.9	156221	54728.4	180.01	158.998	167.838	164.379	158.565	238.616	233.415	206.672	232.277	205.204
263	261.66	260.107	209.986	245.125	217.881	520.848	565.628	363.134	400.942	309.629	74643.7	121957	50579.1	172332	54747	187.562	150.348	158.254	153.089	146.791	246.934	224.494	203.747	226.359	197.401
264	266.366	258.956	224.86	266.857	212.346	524.944	565.348	369.519	410.639	304.688	74666.7	122650	51043	189789	54777.2	186.824	162.963	173.035	169.846	140.62	251.83	228.098	214.462	236.7	192.413
265	254.216	259.993	215.585	254.725	226.248	520.46	566.012	371.889	410.053	305.684	74726.1	123620	51611.4	208634	54817.9	175.991	167.432	164.276	173.751	143.641	244.029	230.56	207.32	229.029	201.768
266	277.489	273.226	226.304	259.203	211.953	528.161	571.673	381.171	412.959	303.832	74840	124945	52295.3	228913	54886.3	195.535	169.902	168.988	180.29	144.644	263.179	236.673	210.817	235.208	199.21
267	262.202	255.601	224.03	255.948	216.807	526.677	573.437	389.853	416.399	301.32	75024.6	126711	53114.4	250673	54992.9	183.257	160.614	172.228	174.803	148.706	253.949	234.127	212.229	233.321	192.896
268	273.792	264.935	238.393	265.154	245.351	527.284	573.656	403.946	424.83	311.415	75299.3	131997	54086.5	273960	55139.8	192.706	169.409	188.206	179.283	165.513	257.919	230.189	223.93	240.434	213.417
269	263.784	258.955	225.44	254.866	218.401	529.992	579.27	407.65	429.536	302.113	75705	135737	55237.4	298823	55341.7	181.293	158.082	155.882	171.89	143.651	258.574	230.294	211.939	232.455	196.926
270	267.621	248.575	218.894	266.918	213.992	529.433	579.151	412.549	438.093	299.217	76290.5	140358	56593.1	325312	55619	196.089	162.318	168.935	182.521	147.878	256.406	224.159	210.991	240.324	195.851
271	267.986	247.811	227.342	273.774	215.971	529.193	580.626	424.283	441.412	298.88	77110.7	145981	58184.8	353475	56000.9	195.512	160.036	167.645	179.4	149.614	255.921	222.365	212.6	244.736	196.083
272	273.345	263.551	247.48	269.131	203.335	532.771	586.231	440.66	452.616	296.748	78240.8	152713	60050.4	415037	56518.7	193.507	164.133	185.943	175.882	145.637	271.913	231.649	232.104	239.992	190.448
273	276.438	254.253	240.719	252.225	204.457	536.004	590.201	448.663	462.711	302.393	79773.1	160653	62235	448539	57215.6	196.37	139.855	185.419	174.595	143.199	274.618	226.554	224.163	237.115	191.64
274	296.045	263.282	241.138	280.216	224.946	543.483	593.27	462.844	473.156	309.925	81799.1	169892	64786.2	483923	58138.4	205.686	160.724	188.605	184.608	159.624	281.932	232.951	221.377	244.668	203.419
275	293.374	264.278	251.608	264.431	209.141	545.388	599.883	475.248	478.313	313.921	84452.7	180506	67757.8	521242	59349.8	201.383	157.493	198.455	179.472	147.008	279.532	227.96	228.593	241.674	200.556
276	313.76	269.222	250.54	274.236	225.934	556.419	607.493	483.733	486.964	325.509	87858.1	192559	71214.7	560552	60920.6	201.783	162.015	180.795	184.483	154.967	283.361	241.258	231.286	250.77	210.372
277	304.927	265.805	234.163	271.002	196.204	568.407	612.406	493.47	498.018	325.418	92129.7	206116	75223.6	601906	62933	205.96	162.264	173.769	182.773	133.727	283.501	227.579	221.749	246.602	194.078
278	306.036	274.973	268.172	266.514	228.123	579.456	618.311	513.808	516.435	340.403	97397.1	221220	79855.4	645358	65477	181.41	153.283	194.16	171.795	153.291	283.51	231.698	239.499	249.539	210.873
279	306.914	260.03	243.121	274.989	215.974	590.083	625.023	525.172	534.455	348.249	103791	237923	85183	690964	68649.3	210.935	159.483	183.597	188.504	151.266	293.251	235.513	232.074	253.352	202.728
280	296.203	259.063	249.155	276.387	233.199	598.006	637.082	538.956	550.88	366.752	111442	256270	91279.3	738777	72547.5	208.48	159.136	184.894	179.149	158.739	288.319	236.591	231.765	259.245	210.331
281	282.611	263.041	261.046	274.828	224.325	617.179	661.99	556.757	568.252	388.224	120483	298089	98225	788854	77272.6	193.995	153.631	197.133	180.575	152.113	283.138	229.558	238.756	253.042	207.202
282	271.725	256.94	246.949	282.12	211.064	633.122	671.909	571.717	595.037	412.731	131042	321665	106098	841251	82925.5	187.886	154.624	182.681	179.817	156.31	275.811	221.926	231.584	255.544	202.615
283	292.115	272.172	254.404	287.902	217.923	655.458	687.076	594.264	636.317	443.928	143247	347094	114979	896022	89605.3	193.025	165.105	186.804	173.838	148.151	283.849	231.699	228.038	259.869	198.418
284	287.229	272.279	248.246	296.733	217.612	684.514	707.643	621.819	744.273	483.067	157215	374433	124958	1.01293e+06	97419.5	194.251	170.079	186.137	178.6	152.229	282.581	242.88	231.237	255.457	199.98
285	200.57	178.239	195.651	149.154	181.643	159.688	141.321	176.932	133.541	158.154	10040.3	10669	4753.44	5975.12	5464.25	125.714	110.333	147.898	107.163	132.329	172.404	151.54	175.587	144.7	161.125
286	208.013	161.709	205.955	170.964	175.283	193.438	153.5	186.861	158.833	164.349	18918.6	20560.7	8947.48	11251.4	10481.6	135.626	101.464	150.582	123.93	121.128	188.727	146.328	177.491	155.006	161.004
287	151.26	161.555	202.382	152.846	183.274	192.872	168.665	190.318	164.654	180.004	26722.3	29713.4	12626.7	15883.2	15083.4	95.4999	98.6234	147.969	107.325	124.596	152.696	138.507	178.475	148.162	161.046
288	170.148	173.474	196.955	147.423	170.822	220.519	194.559	197.424	172.919	182.527	33532.5	38161.2	15832.8	19926.3	19295.4	116.939	106.891	146.463	108.152	125.55	153.979	154.078	178.143	146.751	155.072
289	192.612	175.457	185.943	161.042	159.965	259.3	218.483	199.129	194.213	182.114	39426.5	45942.5	18603.7	23428.9	23139.7	133.982	107.11	139.135	119.908	109.994	167.374	146.774	167.649	152.896	147.274
290	191.422	202.482	209.124	167.368	162.285	280.037	238.939	210.732	202.69	182.403	44480.5	53093	20979.5	26440	26634.7	133.629	57.4875	156.159	122.52	115.833	165.678	156.187	179.281	163.574	150.785
291	176.178	167.758	197.275	169.686	167.226	292.349	263.812	205.824	216.033	184.801	48765.8	59648.9	22996.1	28999.4	29798.5	115.8	98.1475	147.463	122.46	103.966	163.478	144.786	172.319	163.486	148.868
292	187.992	186.735	200.711	178.947	167.532	310.149	292.067	205.528	229.337	195.295	52348.5	65642.7	24691.7	31146.9	32647.7	133.236	98.257	143.064	124.169	118.743	166.05	149.922	168.56	163.523	157.308
293	196.666	170.369	199.784	166.726	175.863	319.455	318.382	207.536	240.169	201.309	55292.7	71106.3	26099.6	32920.5	35198.2	133.839	91.1459	147.168	117.346	118.791	168.762	144.802	174.225	163.992	164.213
294	206.981	162.106	206.716	184.618	185.816	338.974	346.652	211.65	270.436	207.53	57664.5	76071	27252.4	35494.2	37465.9	142.773	98.6488	150.812	133.532	133.854	183.868	142.895	175.185	173.774	165.344
295	189.9	182.739	206.582	181.122	182.755	349.485	374.508	212.033	280.295	212.272	59527	80567.6	28183.3	36371.5	39468.8	128.266	112.079	145.401	128.073	127.845	177.015	153.873	175.411	166.369	167.327
296	198.714	170.752	190.989	188.541	205.041	367.23	398.007	209.166	295.073	223.571	60940.4	84624.2	29507.3	37024.9	41221.9	134.219	101.086	143.498	131.297	145.67	181.583	152.628	167.575	176.226	176.164
297	197.512	188.036	197.137	186.088	191.903	385.979	392.242	214.793	295.276	224.465	61966.4	91531.3	29962.9	37489.4	42743	134.247	114.428	149.771	133.399	136.655	175.03	159.509	175.317	179.972	173.047
298	202.522	188.604	171.8	182.062	183.899	399.648	402.463	203.199	305.239	226.67	62664.9	94433.2	30320.6	37806.3	44048.2	137.824	94.0812	129.868	124.956	130.19	188.172	154.84	160.665	174.016	160.722
299	207.808	183.348	201.111	197.011	173.98	422.167	408.611	217.24	317.428	227.96	63101.2	96995.4	30608.9	38015	45153.4	139.652	113.321	147.83	142.022	125.042	187.812	158.035	175.819	181.155	156.615
300	246.627	182.204	186.029	183.075	174.005	445.226	416.532	203.812	324.898	227.825	63333.1	99240.2	30850.2	38161.6	46074.9	147.15	107.505	137.18	136.029	123.476	203.298	156.195	160.983	178.974	161.307
301	215.95	171.763	190.281	185.262	152.612	461.321	424.92	210.487	334.738	224.063	63423	101191	31174	38302	46829.2	141.563	106.97	140.613	131.756	105.331	199.895	153.148	166.228	179.494	148.288
302	213.209	173.17	190.388	192.817	178.274	470.703	433.643	210.552	344.426	231.147	63430.3	102871	31269.4	38501.3	47432.6	148.663	104.715	140.394	134.595	123.499	205.888	151.143	164.803	182.264	160.062
303	203.422	176.699	200.223	197.379	186.276	481.222	444.208	218.295	345.096	235.408	63415.8	104298	31332.2	38831.3	47902.2	141.165	114.431	145.123	143.55	125.171	196.723	158.87	177.648	187.788	168.9
304	218.877	176.694	209.767	213.566	197.563	480.507	450.956	229.562	351.073	244.249	63422.2	105497	31395.5	39356.5	48254	148.769	108.371	151.874	147.835	137.199	196.904	158.388	184.871	199.421	174.521
305	232.229	157.005	211.297	207.209	195.197	476.115	458.963	240.273	351.681	246.433	63431.1	106488	31412.2	40152.7	48505.2	156.659	98.8045	155.318	141.691	133.716	212.858	151.418	193.528	196.937	177.12
306	221.332	170.296	214.889	208.834	180.135	474.654	470.443	246.842	348.682	247.027	63428.5	107288	31429.2	42902.8	48671.8	151.931	104.284	160.96	146.294	122.148	203.393	156.932	197.451	195.404	164.754
307	230.396	176.071	197.177	197.955	181.968	477.717	473.75	246.329	346.685	252.98	63425	107921	31457.5	45050	48771.3	159.5	106.299	145.401	139.488	122.596	212.25	163.526	182.981	192.342	168.109
308	236.886	186.214	222.178	225.743	179.948	484.643	479.289	262.802	351.918	255.021	63420.8	108411	31507.3	51364.3	48820.2	166.148	113.498	163.837	157.016	114.413	219.678	165.175	202.963	206.311	174.467
309	228.69	175.409	215.717	235.475	189.261	476.248	484.284	266.649	357.141	268.626	63423.5	108778	31577.6	67058.2	48834	158.509	105.389	165.028	158.812	124.994	218.424	160.703	198.434	212.689	178.258
310	235.433	185.818	221.2	245.576	213.025	481.357	490.384	273.199	359.68	279.172	63424.9	109048	31672.4	74178	48830.1	160.619	111.823	166.027	168.756	139.732	221.617	167.448	210.167	218.563	197.347
311	230.268	201.739	219.012	230.307	198.07	480.759	499.521	276.082	363.857	275.16	63419.3	109244	31800.9	91503.6	48825.2	160.367	115.586	157.694	156.508	134.483	216.541	176.275	207.77	214.069	187.053
312	251.729	216.321	239.589	240.491	205.145	483.777	507.358	288.592	368.855	275.644	63423.9	109396	31972.5	101779	48828.2	175.729	129.337	173.465	168.272	134.563	231.756	187.676	219.433	219.105	191.885
313	242.428	217.193	206.45	231.364	195.32	486.337	512.361	282.727	369.202	278.249	63436.5	109539	32199.7	113177	48829.2	173.581	131.754	157.938	163.03	134.975	227.716	192.544	206.389	211.664	189.308
314	259.499	237.071	224.116	244.974	218.14	487.157	521.65	298.394	374.036	282.873	63440.8	109708	32492.2	125734	48832.3	177.694	141.511	162.797	167.1	141.705	237.301	209.804	214.947	224.554	196.103
315	235.207	233.272	235.171	252.026	203.648	480.966	528.93	306.752	378.801	281.421	63443.1	109952	32864.6	139490	48837.3	164.776	142.18	168.952	174.668	121.271	232.106	217.417	213.671	225.833	196.981
316	266.114	238.685	250.575	253.185	222.716	491.023	533.811	324.001	377.379	290.079	63455.2	110319	33328.6	154484	48847.7	187.954	138.687	185.948	165.46	145.687	250.549	220.282	226.878	226.386	204.131
317	267.163	241.981	227.541	247.048	214.931	484.243	534.061	329.046	379.28	288.578	63478.4	110858	33896.6	170763	48868.5	189.131	135.398	167.258	152.68	142.139	250.14	214.034	220.522	223.178	200.591
318	285.53	240.185	245.185	269.213	219.796	491.754	534.941	341.02	388.8	284.851	63509.5	111627	34588.2	188368	48902.4	195.759	141.477	183.842	174.979	141.777	263.026	216.356	231.742	237.898	199.667
319	264.579	253.46	220.729	254.047	221.959	486.849	538.452	337.003	389.448	284.653	63583.2	112700	35424.5	207346	48948.7	179.608	154.242	163.285	174.577	139.045	251.381	225.984	209.492	228.589	207.413
320	283.555	249.009	241.837	250.625	210.421	491.446	541.501	352.161	390.739	283.164	63718.9	114160	36417.3	227743	49025.6	198.647	147.905	175.477	176.396	140.28	262.595	224.802	223.641	231.258	203.466
321	264.331	238.215	247.184	253.769	214.232	490.772	542.655	363.973	395.86	281.358	63937.2	116099	37588.8	249609	49144.8	179.664	141.259	184.389	174.386	144.521	252.446	221.258	228.253	229.178	199.877
322	276.48	258.442	253.835	250.095	232.855	493.827	546.841	376.571	403.016	287.935	64261.2	121868	38957.3	272990	49310	189.089	154.521	193.614	169.742	154.201	255.859	222.971	234.931	232.535	210.252
323	267.197	244.44	236.609	253.3	220.238	498.11	552.116	382.157	407.979	283.721	64739.4	125920	40546.2	297937	49537.1	179.333	144.226	157.376	172.349	144.86	255.185	220.009	223.223	230.261	201.121
324	271.286	243.474	231.18	258.633	221.294	497.14	553.604	386.844	417.443	284.952	65426.8	130902	42381.8	324502	49849	195.549	151.401	171.735	179.678	148.702	258.132	217.468	219.245	234.73	206.17
325	277.257	242.982	251.391	262.464	211.645	497.933	555.543	400.372	420.958	280.634	66386.1	136928	44492.8	352733	50275.7	198.519	149.027	178.17	172.913	142.59	262.801	213.877	226.623	237.877	199.475
326	291.817	258.687	247.2	269.549	198.691	503.346	561.842	412.677	434.39	277.238	67702.7	144098	46915.8	414411	50852.7	203.714	154.415	176.998	178.29	140.33	274.115	223.501	232.723	236.447	191.231
327	284.953	256.837	250.115	241.952	198.98	506.224	565.71	424.268	444.601	281.846	69476.1	152502	49690	447963	51625.2	199.157	133.71	187.153	168.894	135.791	273.62	221.548	230.857	233.047	193.197
328	293.454	249.334	246.959	263.52	215.285	512.47	569.234	438.63	453.887	291.883	71804.1	162221	52859.9	483392	52644.1	198.711	149.804	186.495	176.365	149.872	275.988	222.006	230.2	236.793	202.232
329	287.424	251.067	254.918	257.291	203.817	516.866	574.717	449.488	459.857	294.425	74822.9	173321	56474.1	520752	53974.8	192.415	143.849	194.248	176.59	141.021	273.638	217.694	232.855	240.095	201.336
330	293.386	272.571	256.635	247.788	204.18	527.735	584.267	460.611	468.772	306.231	78654.2	185857	60590.1	560100	55690.6	184.159	158.103	178.092	166.904	139.693	275.844	237.622	235.26	241.854	208.658
331	305.892	252.701	245.021	257.889	195.408	541.125	589.199	473.214	482.826	309.407	83407.7	199885	65266.5	601488	57875.9	203.458	145.042	176.812	174.371	133.015	280.25	222.054	231.86	242.381	196.687
332	296.57	268.799	271.605	260.55	232.026	550.349	595.868	492.367	502.479	324.986	89203.7	215443	70566.7	644971	60620	172.012	144.974	190.721	169.116	153.445	272.783	230.675	249.145	245.1	213.551
333	296.968	261.592	257.201	287.546	216.588	564.207	603.302	505.362	521.793	332.349	96158.9	232578	76555.3	690605	64018.5	201.847	153.046	188.858	200.482	149.672	282.715	234.563	243.485	251.608	197.929
334	286.532	264.329	263.073	285.065	213.757	572.616	615.992	520.285	538.083	347.582	104390	251333	83299.9	738444	68164.6	199.076	154.118	191.512	187.05	141.935	276.739	234.791	241.521	256.003	207.245
335	287.673	252.961	264.639	256.796	227.019	593.642	640.352	537.132	553.642	374.524	114014	293889	90872.1	788546	73153.5	193.076	140.747	194.32	170.974	151.145	275.296	225.709	244.477	246.3	205.544
336	284.049	254.909	263.694	274.28	213.133	613.629	652.092	556.356	581.572	400.627	125147	317795	99343.8	840965	79079.3	189.666	146.828	188.596	177.293	153.181	274.561	222.937	243.417	250.505	204.408
337	294.487	260.492	258.853	281.81	200.569	637.078	667.817	577.124	623.408	430.717	137906	343529	108792	895758	86035.3	188.86	150.043	184.925	169.075	134.599	277.936	228.799	235.806	253.986	192.046
338	297.069	255.573	253.132	289.681	206.997	667.841	687.604	605.472	732.126	473.161	152401	371149	119304	1.0127e+06	94123.2	194.477	155.036	182.059	175.189	139.821	278.166	234.474	235.381	249.66	197.406
339	194.627	161.322	204.775	170.198	160.658	158.148	139.852	182.257	147.338	145.758	8874.35	9887.26	4193.09	5272.94	5017.19	122.88	106.918	155.263	124.994	120.256	188.168	143.572	189.08	149.41	147.354
340	165.292	160.261	185.488	144.737	170.396	160.392	151.191	175.815	141.217	161.807	16681.7	19041.2	7873.86	9909.56	9622.49	100.675	103.786	139.223	100.913	123.582	162.929	135.672	177.376	132.484	154.55
341	171.127	165.197	180.548	152.224	155.483	183.616	174.035	175.055	154.189	159.047	23501.6	27494.8	11085.6	13961.6	13839.4	111.727	108.02	137.714	112.987	123.644	153.353	151.38	167.308	140.504	143.537
342	181.875	152.328	191.262	158.306	165.196	222.425	190.439	195.892	168.952	169.326	29406.1	35284.2	13863.7	17474.2	17688.3	119.703	94.8665	146.75	117.502	123.522	166.549	142.292	177.939	144.501	154.202
343	201.011	218.089	184.07	162.377	174.65	245.394	210.627	192.368	178.604	172.273	34471.2	42444.2	16247.5	20494.3	21187.5	131.769	61.4684	141.921	119.761	133.053	168.754	163.952	173.431	153.763	154.596
344	194.824	163.83	194.573	161.956	163.593	256.179	236.37	195.761	188.337	167.473	38766.2	49011.7	18273	23062.2	24354.7	122.648	101.413	150.455	118.173	107.16	164.13	147.637	177.824	149.39	144.403
345	186.471	173.239	180.866	168.729	166.389	265.503	259.191	188.547	199.355	173.484	42358.6	55018.3	19978.1	25216.9	27206.7	124.672	94.368	133.232	118.339	127.146	162.607	148.049	165.997	152.662	154.915
346	214.408	162.154	184.86	175.424	180.429	284.611	287.053	187.306	214.731	181.688	45311.2	60495.6	21396.8	26996.8	29759.4	138.08	89.7099	138.751	122.89	129.231	175.467	143.27	168.345	158.628	160.663
347	184.567	187.175	175.698	171.736	176.532	294.42	317.901	187.604	239.978	186.138	47689.6	65474.1	22561.7	29582.2	32029.5	120.665	117.442	132.547	125.717	135.442	167.494	154.802	167.169	159.367	161.323
348	215.019	190.295	173.238	165.326	180.303	315.391	341.922	184.23	251.935	191.023	49557.1	69984.8	23504.8	30463.9	34033.7	138.281	122.029	124.319	118.915	135.245	178.545	154.494	159.866	161.47	159.416
349	187.454	167.225	178.439	171.518	186.433	326.683	365.482	195.908	265.885	200.826	50974.9	74055.5	24855.6	31121.3	35788.7	118.009	101.281	137.58	121.141	141.74	169.897	149.994	166.928	162.207	164.635
350	179.237	180.467	187.553	184.844	181.787	343.612	359.451	203.955	272.055	204.711	52003.9	80987.5	25324.2	31589.8	37310.6	113.653	114.736	146.14	133.548	140.451	159.599	154.965	176.238	175.261	163.113
351	200.456	198.308	187.497	162.97	179.791	362.737	372.549	196.287	278.496	209.96	52705.4	83899.8	25693.9	31910.9	38616.7	129.453	101.896	144.704	111.44	136.83	176.012	164.31	171.588	160.659	159.985
352	218.837	187.96	200.606	193.621	176.829	386.92	378.759	203.643	294.233	213.354	53143.3	86471.9	25992.6	32126.3	39722.5	139.754	119.844	150.416	142.805	135.942	180.145	163.917	174.648	178.851	158.683
353	217.856	184.647	163.463	186.049	174.156	406.175	386.921	184.636	301.752	211.15	53377.2	88725.9	26242	32284.3	40644.7	125.489	112.543	123.691	139.393	131.863	181.121	163.852	152.941	176.034	153.912
354	216.509	189.885	176.943	186.669	165.005	424.948	396.864	195.518	312.569	208.163	53467.7	90684.5	26577	32446.4	41399.5	135.106	122.284	133.756	135.314	121.804	186.555	165.27	159.672	179.48	152.393
355	209.245	183.86	184.01	194.838	193.527	434.056	405.183	198.943	320.356	221.17	53475.6	92370.9	26675.8	32682.9	42003.4	136.983	113.638	138.958	137.292	144.859	191.919	158.898	165.892	179.201	171.617
356	196.111	181.625	168.479	191.464	167.276	444.002	414.366	196.518	323.083	212.226	53461.8	93805.2	26742	33073.5	42473.5	128.557	122.908	124.107	140.763	122.674	180.055	160.714	160.319	180.197	156.873
357	200.663	161.838	189.057	210.673	188.844	442.55	418.342	212.718	325.858	226.72	53468.7	95009.4	26810.1	33690.1	42825.4	126.508	102.743	138.969	148.104	142.541	180.105	146.513	174.81	190.569	165.905
358	211.889	172.517	198.972	209.869	198.565	437.704	428.708	223.919	326.089	234.319	53477.7	96004.5	26829.2	34618.6	43076.6	135.125	112.653	150.712	145.626	147.371	189.926	150.843	186.432	189.827	174.477
359	217.233	173.768	204.874	214.388	189.097	438.996	440.17	232.335	327.103	235.205	53475.2	96808.6	26850.9	37776.8	43243.6	140.868	110.477	158.268	153.686	138.066	191.737	156.328	186.847	196.478	170.916
360	232.878	177.554	187.427	212.309	207.857	440.324	444.132	231.843	325.574	245.02	53471.7	97445.7	26885.7	40200.9	43342.8	151.22	112.393	140.246	150.125	150.242	198.261	160.002	178.323	193.52	182.585
361	225.873	188.78	212.514	225.819	208.627	445.434	450.803	250.652	329.425	245.127	53468.5	97937.9	26944.2	47173.8	43391.4	150.626	120.713	159.181	158.937	138.9	200.727	167.75	195.905	204.205	182.373
362	232.633	185.16	211.099	231.96	177.008	442.277	455.614	257.38	336.087	251.155	53471.4	98308.6	27027.6	63913.7	43405.5	151.267	116.694	165.265	158.223	125.459	202.147	165.976	201.672	213.032	174.544
363	236.207	180.984	209.927	245.874	194.794	447.062	460.803	261.924	339.554	258.649	53472.5	98582.4	27139.1	71351.4	43401.7	153.172	113.727	160.756	168.13	137.414	204.528	166.801	203.079	220.295	184.829
364	223.62	178.374	211.278	235.206	194.799	447.182	469.537	269.408	346.476	256.461	53467.7	98783.4	27289.8	89234.2	43396.8	146.394	106.475	155.634	161.432	142.544	202.241	170.222	209.374	218.966	182.576
365	230.19	218.548	218.395	241.461	191.233	447.154	479.92	278.73	349.588	255.726	53473.1	98943.6	27490.9	99747.2	43400.2	150.695	135.284	164.591	169.549	135.541	210.572	193.77	214.732	219.187	181.184
366	230.004	195.299	212.369	236.557	192.417	449.177	483.038	281.301	350.17	259.889	53486.2	99098.7	27754.7	111357	43401	153.579	123.626	165.633	168.621	143.419	206.076	185.077	207.868	218.194	186.111
367	243.111	243.75	214.17	254.492	229.8	451.725	494.057	289.638	355.716	269.12	53491.9	99286.4	28094.5	124101	43404.6	154.816	154.521	158.766	177.436	161.143	219.595	211.921	212.336	230.325	200.669
368	238.201	240.379	220.216	259.455	222.333	445.615	504.015	299.927	359.926	267.925	53496.9	99558.7	28524.4	138023	43410.3	155.729	152.384	163.077	184.099	139.699	214.813	216.392	210.258	229.506	200.011
369	251.846	240.305	216.993	258.035	210.748	454.882	507.846	306.12	357.331	269.601	53513.1	99968	29058.2	153164	43422.6	165.756	146.006	164.032	171.125	147.783	229.544	222.383	211.605	230.589	194.918
370	252.202	242.406	211.419	254.004	206.688	449.366	508.95	317.536	362.198	273.3	53542.6	100567	29708.9	169573	43446.1	165.769	143.744	158.686	162.127	145.631	233.158	216.162	213.337	227.416	199.09
371	273.203	240.292	223.741	272.091	218.019	458.927	507.849	326.737	370.967	272.859	53583.9	101420	30496.8	187293	43484.2	177.163	152.55	171.166	179.733	153.249	250.663	217.931	220.078	241.931	201.847
372	257.883	237.391	230.305	264.586	218.731	456.145	508.945	335.079	371.756	272.653	53674.7	102605	31442.1	206373	43537.6	164.456	151.362	174.094	184.693	145.432	236.542	219.958	218.859	235.394	208.367
373	274.223	241.952	221.582	261.55	213.481	461.147	514.674	341.754	374.969	267.903	53836.4	104214	32557.7	226861	43625.1	177.824	150.228	165.461	187.917	151.31	250.937	225.463	216.125	239.065	197.823
374	256.466	230.187	223.889	256.552	218.369	460.616	515.386	353.5	378.69	267.913	54095.7	106343	33864.5	248806	43759.7	164.015	142.923	169.755	176.514	159.616	246.229	220.359	220.23	233.846	197.924
375	269.894	242.099	237.294	262.982	233.569	461.892	519.469	368.288	388.166	274.316	54480.1	112629	35378.9	272259	43946.7	174.055	153.474	185.599	183.356	168.444	245.165	217.58	231.552	239.696	207.243
376	275.79	239.291	214.113	256.537	213.19	468.621	525.057	371.388	392.476	268.201	55046	117012	37123	297271	44203.5	173.114	147.445	145.712	176.504	148.232	254.839	216.713	209.621	232.596	196.094
377	264.691	243.706	224.023	250.606	215.52	465.771	528.177	382.405	400.041	269.15	55856	122367	39120.7	323893	44555.7	177.651	158.264	170.367	172.844	156.484	244.34	219.716	221.409	229.992	201.53
378	254.089	237.133	237.161	252.366	225.265	465.958	528.736	393.582	404.521	271.917	56982	128805	41400.8	352176	45035	171.406	152.495	173.211	169.553	163.926	243.963	213.614	224.901	234.445	203.507
379	276.504	245.055	244.838	264.838	203.077	474.873	535.061	410.489	421.319	266.772	58517.7	136414	43996.4	413942	45679.9	180.771	152.615	180.547	177.247	154.236	260.024	220.463	237.389	236.217	194.01
380	280.533	259.208	232.209	244.41	211.411	479.218	539.694	416.845	432.633	273.491	60568	145275	46945.9	447531	46538.9	182.165	143.404	176.768	173.223	155.041	264.817	221.907	225.891	236.806	196.307
381	281.109	245.274	231.956	274.472	205.102	486.329	544.973	432.662	444.299	276.144	63234.4	155459	50291.6	482995	47666.1	180.028	150.199	178.842	184.877	154.491	267.674	223.577	225.619	245.054	195.318
382	278.993	247.438	240.044	262.189	216.885	487.861	550.605	445.211	449.924	286.924	66650.4	167022	54079.7	520386	49128.5	174.868	145.504	186.507	183.671	162.343	265.49	219.47	232.183	244.042	209.937
383	307.145	262.872	238.685	265.003	220.313	501.952	558.64	456.625	461.638	297.14	70931.7	180009	58367.7	559761	51002.1	179.362	155.361	170.324	182.552	158.704	271.798	231.855	229.981	248.81	205.786
384	307.181	251.389	239.888	261.895	201.513	514.795	564.679	469.586	474.54	300.767	76176.5	194473	63211.6	601175	53371.5	188.542	151.039	176.897	177.751	145.161	272.296	222.337	230.468	245.386	196.659
385	293.087	257.211	255.485	263.491	208.972	526.66	571.087	488.069	493.2	310.793	82491.9	210445	68673.2	644682	56324.9	157.606	140.935	182.93	173.358	150.706	267.629	227.383	242.187	250.209	202.689
386	295.934	250.531	246.289	285.164	222.553	540.404	578.661	502.71	511.398	326.59	89979.9	227969	74816.8	690337	59953.8	186.571	154.371	183.34	201.408	163.928	274.504	228.57	242.678	256.284	204.495
387	282.317	253.194	239.065	289.256	223.271	550.852	591.245	515.326	528.152	342.737	98742.7	247088	81708.8	738196	64346.3	181.814	153.349	176.663	193.339	161.017	267.879	231.581	235.435	261.073	208.523
388	274.606	231.704	254.019	256.604	210.802	569.032	616.586	533.49	544.288	366.003	108886	290293	89418.6	788317	69590.9	172.622	135.096	192.214	172.401	152.025	259.591	220.486	241.191	246.115	202.237
389	278.428	253.25	254.129	265.221	216.298	589.178	630.406	554.263	573.077	397.604	120516	314487	98019.1	840753	75776.1	174.514	153.627	186.203	173.091	168.925	265.695	225.166	241.392	248.033	211.747
390	277.592	249.7	256.242	261.894	215.136	612.079	645.899	577.015	613.995	429.874	133744	340487	107587	895561	82988.7	169.073	152.193	185.318	161.364	154.444	264.758	223.798	237.58	253.011	198.077
391	277.718	261.631	242.238	275.688	211.422	645.941	667.75	605.037	724.355	473.372	148679	368350	118208	1.01253e+06	91326	171.498	169.197	179.573	169.084	154.879	266.065	234.962	231.086	245.379	202.147
392	173.167	172.135	222.748	160.981	163.308	144.701	146.817	194.357	139.072	144.21	7803.17	9148.12	3680.55	4634.44	4604.28	113.059	115.292	164.778	117.206	116.157	162.879	153.205	203.116	149.183	155.829
393	178.597	175.116	212.318	162.526	167.235	166.6	165.258	191.847	150.529	155.406	14624.6	17603.5	6892.25	8688.85	8821.75	121.693	119.257	160.011	124.623	125.706	164.636	156.59	192.011	148.208	153.376
394	182.223	178.587	187.269	170.306	161.068	195.271	182.085	188.786	163.916	153.791	20535.7	25397.7	9674.43	12206.9	12672.5	126.151	117.571	140.56	129.167	115.364	172.975	161.461	177.296	151.852	153.107
395	199.985	228.803	197.717	158.422	173.732	215.652	193.205	197.041	160.669	167.341	25608.8	32565	12064.6	15233	16173.8	136.773	66.817	149.911	119.669	127.269	172.394	160.813	183.057	147.429	159.662
396	201.788	174.099	204.307	166.578	186.402	227.907	214.017	197.066	173.71	162.934	29911.2	39141.4	14097.7	17806.3	19343.1	133.69	107.934	154.13	123.121	117.647	173.889	154.356	181.655	151.708	156.666
397	180.93	176.89	206.73	163.182	159.59	234.311	232.925	197.394	182.711	159.439	33510.5	45158.3	15811.8	19966.2	22196.4	127.937	96.9246	149.016	117.767	117.295	169.301	151.813	179.635	146.534	153.471
398	214.345	166.628	206.911	169.986	177.499	254.916	254.777	199.225	200.017	169.671	36469.5	50647.5	17240.3	21751.3	24750.4	145.325	95.6391	152.741	123.492	121.745	181.476	142.653	184.461	158.415	150.74
399	205.903	174.666	200.121	161.919	168.9	269.313	284.705	199.202	217.906	171.267	38852.7	55638.5	18415.7	24346.5	27021.7	142.029	112.641	146.788	120.939	123.32	186.207	150.423	178.566	152.637	158.943
400	220.115	167.248	204.569	169.085	181.913	289.897	309.256	193.226	232.946	183.543	40724.2	60161.5	19371.5	25232.5	29027.1	148.487	108.311	142.976	124.709	129.541	189.809	146.297	176.787	156.596	159.167
401	197.837	166.735	206.261	167.793	179.437	299.267	332.613	206.727	244.76	186.319	42145.4	64243.8	20749	25893.5	30783.1	131.93	102.896	154.973	120.554	129.846	183.107	147.984	185.703	154.672	163.962
402	201.79	158.417	207.306	186.255	159.631	317.467	325.23	206.282	256.815	182.966	43177.5	71198.6	21231	26365.4	32305.9	136.469	102.305	158.124	138.536	115.774	178.674	150.94	184.873	175.585	150.166
403	197.177	190.014	212.454	182.693	178.524	334.358	338.895	204.635	264.007	194.495	43881.6	74121	21613.2	26691.2	33612.5	133.517	99.7711	159.463	126.616	129.912	186.272	156.356	186.469	168.197	160.6
404	221.114	167.306	190.096	176.513	178.835	358.679	345.835	195.513	271.468	201.261	44321	76702.4	21923.3	26914.6	34718.7	148.024	110.588	139.435	131.153	129.41	190.529	156.332	170.283	167.039	161.178
405	213.283	173.205	203.521	189.836	178.644	373.281	356.052	202.357	287.121	199.663	44555.8	78964.7	22180.5	27087	35641.4	127.666	107.216	151.346	144.99	129.564	181.479	159.525	176.562	178.487	158.935
406	208.817	176.716	191.845	190.364	172.344	392.511	367.504	198.255	296.842	198.774	44647.8	80930.7	22527.2	27275.3	36396.4	140.508	115.552	141.319	140.104	122.584	190.002	161.243	169.847	176.368	159.265
407	213.784	177.639	195.055	201.986	184.411	404.667	375.867	201.625	306.506	207.095	44656.5	82623.3	22630.4	27557.3	37000.5	148.178	110.463	144.748	144.958	129.78	199.593	158.951	176.969	184.284	167.211
408	196.576	178.17	190.888	180.592	176.059	414.18	385.277	204.959	306.731	202.876	44643.5	84063.2	22699.6	28021.5	37470.5	134.772	122.25	138.054	134.746	122.115	187.016	162.554	174.993	173.512	161.011
409	217.591	158.654	214.967	192.042	183.723	417.598	390.104	219.501	309.862	211.978	44650.1	85272.2	22773.5	28749.4	37822.5	144.915	103.458	156.662	139.821	131.134	196.897	149.027	189.017	185.202	162.661
410	233.145	163.382	220.227	190.023	175.311	414.165	398.555	223.756	309.553	214.386	44659.5	86271.3	22796.4	29833.1	38074.1	157.277	108.858	161.709	133.587	122.341	210.519	150.002	194.897	183.06	161.164
411	230.262	169.111	227.796	187.824	174.523	411.366	409.559	235.436	308.287	218.532	44657.4	87079.1	22823.1	33448.6	38241.1	156.117	110.58	170.803	135.851	121.791	199.618	152.753	202.139	183.01	162.341
412	236.656	172.384	216.797	207.223	186.725	412.45	413.644	237.075	311.263	226.276	44653.6	87719	22866	36165	38340.5	161.654	109.755	158.508	150.214	127.428	211.824	156.806	193.997	193.837	176.234
413	223.24	178.556	227.903	207.153	194.308	415.226	419.46	247.169	312.413	229.92	44650.7	88214	22936.1	43789.7	38389	159.663	115.149	168.592	148.165	125.336	208.044	161.88	202.154	196.689	176.162
414	241.318	175.713	220.733	235.169	189.489	415.766	425.892	250.774	321.125	241.936	44654	88587.9	23034.4	61465.4	38402.8	166.659	112.997	169.529	162.789	129.806	219.142	166.495	200.894	214.303	173.19
415	254.288	182.417	223.401	236.165	208.473	419.339	431.016	259.991	319.774	249.94	44655.4	88865.7	23166.2	69170	38399	173.483	118.791	169.555	164.658	139.903	220.269	163.85	207.293	214.725	192.254
416	247.635	196.106	212.917	213.266	198.301	420.331	442.628	262.276	323.707	247.142	44650.8	89072.7	23344	87504.9	38394.5	171.229	121.392	154.662	150.977	137.711	223.88	176.933	203.692	206.9	188.538
417	253.533	210.87	229.513	232.272	198.857	421.932	453.015	277.202	331.892	244.458	44657.1	89241.8	23579.5	98205.9	38397.9	173.822	135.415	167.081	165.755	134.149	230.348	191.789	217.063	214.416	186.032
418	246.949	207.502	222.827	220.113	204.402	422.629	457.245	276.988	332.704	250.464	44671.4	89410.2	23887.7	109981	38398.9	174.014	134.566	170.467	162.862	146.57	224.981	192.794	209.844	209.18	191.849
419	264.72	224.537	233.386	233.464	216.794	427.367	467.839	290.016	338.088	259.064	44678.9	89619.1	24282.3	122871	38402.8	177.898	142.548	168.789	165.275	144.144	239.364	209.33	214.619	221.151	202.886
420	247.184	244.792	234.383	237.944	238.703	419.645	478.257	299.183	344.282	260.48	44686.7	89923.2	24778.8	136920	38409.3	171.122	160.503	171.366	172.863	143.794	228.532	220.068	215.205	225.115	204.62
421	266.041	243.839	229.631	230.51	219.508	430.381	483.555	303.916	340.715	261.364	44707.6	90379.4	25391.4	152174	38423.4	185.72	151.628	170.227	154.869	146.727	243.068	229.813	217.522	222.943	194.821
422	262.595	224.829	235.665	229.193	216.852	424.995	482.777	316.282	344.788	263.736	44744.4	91046	26134.3	168682	38449.7	184.61	138.321	173.967	147.326	146.098	243.654	216.558	222.775	221.162	202.615
423	270.246	238.733	244.368	256.274	209.734	431.72	481.678	327.295	356.609	260.478	44798.8	91991.8	27027.5	186489	38492.8	185.734	153.957	182.853	173.717	140.75	251.803	220.608	228.126	237.479	199.071
424	261.706	235.813	237.314	252.426	216.726	430.069	485.131	329.724	358.89	262.171	44910.6	93302.5	28090.9	205646	38553.9	175.872	152.501	177.757	179.727	137.595	242.495	223.181	217.695	234.906	203.667
425	298.605	241.871	236.523	248.907	205.346	437.464	490.605	339.399	362.328	258.737	45105	95074.5	29335.5	226202	38653.4	206.223	152.436	175.153	181.223	139.423	262.445	224.914	220.123	234.311	195.992
426	260.375	241.138	249.301	245.847	217.402	434.302	492.833	353.02	368.401	260.995	45414.4	97410.4	30780	248207	38805.4	178.294	151.974	186.353	175.442	150.606	248.987	226.33	227.552	234.167	198.457
427	272.714	252.988	251.244	253.099	230.175	437.335	494.725	365.203	377.399	265.544	45874.5	104251	32440.8	271715	39017	186.284	163.379	193.15	178.968	155.879	251.836	222.195	232.503	237.816	206.543
428	264.293	236.921	241.8	241.103	209.911	440.774	500.346	370.349	380.502	256.586	46547.5	108979	34335.9	296774	39307.7	176.474	146.881	161.247	169.099	139.94	249.342	221.453	217.266	228.633	193.218
429	268.438	249.228	227.958	251.407	212.058	440.147	506.082	376.301	390.609	256.551	47506	114719	36488.8	323439	39705.4	190.687	165.836	170.574	179.614	148.344	249.92	229.097	215.809	234.225	195.126
430	274.765	243.891	243.966	251.516	216.221	443.608	506.376	390.003	393.715	261.106	48830.5	121571	38925.5	351761	40244.7	195.181	161.211	176.245	171.989	149.787	254.72	220.435	223.625	238.843	199.335
431	287.93	251.001	243.849	235.452	199.912	453.155	512.774	405.595	405.948	259.016	50620.1	129615	41677.2	413593	40966.4	199.57	162.096	175.772	161.004	145.314	271.178	230.021	234.798	225.354	192.881
432	301.069	264.916	244.861	239.07	209.023	457.664	517.874	415.139	420.307	265.862	52984.2	138921	44781.7	447211	41921.7	206.918	145.157	183.033	175.008	147.976	276.933	230.065	228.433	232.479	196.857
433	301.714	253.833	253.211	270.318	210.665	465.427	522.634	430.952	436.953	271.9	56022.3	149547	48280.2	482699	43167.1	204.304	159.031	191.795	189.142	150.539	278.151	232.35	232.242	247.155	201.916
434	300.625	248.4	250.022	256.81	213.414	469.743	528.696	442.29	443.21	279.452	59859.7	161544	52217.3	520114	44773	201.769	151.401	189.76	185.336	151.085	280.184	227.727	234.853	242.948	210.83
435	322.867	267.337	258.858	271.22	224.771	484.168	538.653	455.323	456.015	292.045	64598.9	174950	56648.7	559511	46814.8	201.177	162.43	182.407	189.099	155.327	286.019	242.358	236.406	253.69	213.63
436	297.739	252.592	250.469	260.212	206.396	495.952	544.045	467.297	464.167	295.211	70325.1	189811	61630.6	600944	49376.2	193.865	153.714	181.741	181.855	142.981	281.46	227.159	231.801	242.33	203.417
437	313.357	256.534	258.434	262.012	223.822	509.626	551.042	482.505	484.177	308.264	77129.5	206155	67223.8	644468	52542.8	181.748	144.075	182.319	177.383	153.325	284.393	228.934	241.149	248.342	210.654
438	308.476	256.183	235.185	266.965	215.897	523.398	559.16	493.956	503.588	318.722	85101.5	224026	73491.8	690140	56401	207.038	160.742	172.692	193.732	152.482	289.181	232.461	234.836	253.571	205.552
439	298.586	250.404	251.365	265.226	220.145	536.853	571.751	510.649	519.221	337.637	94332.6	243466	80498.9	738014	61032.9	207.699	155.475	181.39	178.877	153.255	283.785	236.063	232.49	259.744	207.377
440	302.067	235.192	270.792	263.532	224.761	559.215	597.709	532.285	538.475	363.708	104920	287238	88317.8	788148	66520.7	202.217	138.537	199.686	180.205	155.319	282.417	227.556	246.372	251.673	209.257
441	299.119	256.7	262.551	270.65	223.571	579.376	612.135	550.964	566.692	395.954	116967	311681	97019.5	840597	72946.7	200.501	157.44	188.412	180.668	165.394	279.56	229.259	242.545	254.876	213.932
442	300.586	258.876	261.964	284.642	207.007	603.261	628.999	573.211	610.433	425.766	130579	337909	106679	895418	80392.4	193.58	158.776	186.936	179.867	142.697	284.103	235.181	236.052	256.613	197.897
443	300.835	253.206	258.184	275.476	196.596	635.071	648.569	602.829	719.638	468.967	145867	365980	117385	1.01241e+06	88951.8	193.202	164.434	185.692	173.316	138.356	281.863	236.776	237.148	252.185	192.81
444	158.895	181.872	193.429	142.524	171.775	137.481	152.204	175.043	127.318	152.065	6816.73	8450.29	3211.12	4051.5	4216.35	109.604	121.336	146.66	106.783	128.034	159.311	160.295	182.039	144.956	156.14
445	184.749	178.643	212.033	156.407	176.788	175.245	165.514	195.369	144.531	164.037	12728.8	16245.4	5993.88	7570.5	8066.01	128.36	116.012	158.495	116.335	124.86	164.216	157.851	191.821	147.442	164.267
446	189.044	215.913	185.388	144.421	183.074	197.163	169.835	178.258	140.46	161.64	17806.3	23417.3	8387.64	10600.3	11568.3	130.084	59.9535	138.72	107.308	130.822	165.739	163.239	165.731	142.816	157.771
447	181.281	189.102	192.981	145.306	180.807	203.896	194.636	183.673	145.573	155.438	22113.7	30000.5	10427.1	13177.4	14738.2	118.517	116.52	144.402	105.909	112.753	160.796	150.394	171.843	139.884	157.85
448	172.531	166.344	181.434	148.472	182.915	201.946	204.958	173.416	158.642	166.525	25718.1	36025.8	12148.6	15340.8	17591.7	121.434	92.3786	129.616	104.376	129.95	159.953	145.336	161.169	140.781	168.345
449	180.121	154.661	185.553	142.739	187.709	224.04	226.116	178.346	174.065	171.61	28681.9	41524.4	13586.2	17130.1	20146.5	121.968	88.1387	135.957	100.111	125.803	157.583	137.057	170.481	148.684	168.102
450	198.184	169.848	175.462	173.496	177.939	242.689	254.308	175.577	206.341	168.839	31069	46525.4	14772.4	19733.5	22418.8	135.207	108.296	127.037	126.318	127.153	181.091	144.976	158.626	161.653	166.04
451	193.037	183.252	181.628	178.088	182.928	261.844	283.862	177.234	219.362	179.158	32943.5	51058.9	15740.4	20623.1	24425.1	129.559	116.675	126.342	127.664	126.567	171.992	155.209	161.275	163.378	164.716
452	183.678	171.021	204.307	168.158	187.403	270.507	304.09	194.115	227.76	181.016	34367	55152.7	17145.1	21287.6	26181.7	122.487	107.307	152.088	118.216	133.139	173.681	150.001	180.019	154.939	170.122
453	193.265	163.459	209.002	184.021	175.568	292.615	295.336	194.988	237.969	182.841	35401.5	62127.6	17641.2	21763.3	27704.9	128.546	105.562	158.627	132.953	126.327	174.823	148.258	185.795	177.33	163.439
454	189.397	178.569	208.587	174.567	179.881	309.375	308.312	199.44	246.63	187.824	36107.8	65058.6	18036.6	22094.2	29012	125.809	92.5619	157.199	118.926	127.195	180.717	155.652	186.2	168.033	163.239
455	210.427	178.796	224.089	192.624	188.399	334.893	317.164	204.063	262.981	196.07	36549.4	67647.8	18357.2	22326.9	30118.4	139.961	116.272	164.545	141.464	133.846	186.688	158.507	193.996	179.277	168.566
456	199.599	177	176.175	183.597	185.307	346.676	326.51	179.382	269.965	194.398	36785.2	69917	18623.4	22517.6	31041.4	119.476	108.727	129.776	137.414	130.877	179.004	157.794	160.787	177.393	166.906
457	201.286	182.235	197.444	179.628	173.496	365.789	337.506	192.433	277.83	191.72	36878	71889.7	18982.3	22739.4	31796.8	132.655	120.296	144.203	128.478	119.745	187.97	158.083	170.404	170.8	161.337
458	194.262	182.56	192.135	191.933	186.906	376.233	346.101	193.947	288.635	199.646	36887.9	73588.2	19089.8	23078.5	32401.1	132.859	113.179	140.93	135.874	128.358	185.985	156.74	172.819	179.77	166.842
459	192.571	175.861	184.096	185.246	184.077	387.496	355.62	194.279	289.349	197.03	36875.3	75033.2	19162.1	23632.9	32871.2	131.541	119.462	131.519	135.46	126.257	181.241	159.963	170.532	175.235	162.273
460	216.395	167.39	199.175	204.202	177.229	389.119	360.91	204.537	295.682	200.149	36882.2	76246.4	19242.8	24493.2	33223.2	144.492	109.753	142.291	144.56	122.776	191.744	152.392	180.833	189.112	159.149
461	221.336	169.805	202.491	200.24	183.196	386.826	370.395	211.643	295.62	203.803	36892.2	77249.3	19270.4	25758.1	33474.7	147.409	113.731	148.209	138.107	125.968	200.607	153.211	186.6	187.445	163.004
462	219.961	172.923	210.891	205.179	179.623	386.676	381.043	222.41	298.839	209.291	36890.3	78060.5	19303.6	29873.5	33641.6	147.63	112.141	156.663	144.41	122.426	197.307	160.689	191.139	193.637	165.574
463	222.026	172.903	203.64	211.529	179.033	387.436	385.379	218.487	296.466	214.423	36886.7	78703.8	19356.2	32888.2	33741.2	152.221	110.085	149.37	148.182	119.989	202.848	160.1	186.45	193.728	166.332
464	227.261	181.209	221.835	212.938	178.181	387.492	392.618	238.594	298.928	220.092	36883.4	79201.9	19439.6	41129	33789.5	158.46	116.367	162.889	148.641	111.452	207.667	168.583	197.857	201.688	169.305
465	226.308	186.37	217.479	234.666	207.533	388.7	400.49	242.65	309.41	238.805	36886.8	79578.8	19556.3	59606.1	33803.1	154.011	119.681	164.895	160.069	137.987	207.974	172.978	200.258	215.577	186.735
466	223.544	190.227	214.522	235.044	210.735	391.736	406.869	250.924	308.956	244.008	36889	79860.5	19713.3	67525.8	33799.5	150.991	122.158	161.344	159.326	139.553	208.603	172.268	204.593	215.842	195.97
467	215.839	195.218	232.569	214.859	217.09	389.902	415.831	263.936	315.054	248.572	36884.9	80074.1	19922.8	86215.6	33794.9	148.341	120.658	168.752	148.19	147.962	205.217	178.126	213.968	211.677	198.742
468	241.388	220.507	230.628	243.517	204.033	396.3	427.567	271.847	324.985	241.388	36892.2	80252.7	20199.8	97061.5	33798.3	164.07	138.562	168.075	171.193	135.115	224.217	197.28	219.164	219.969	187.06
469	232.527	214.152	224.983	234.949	216.205	397.129	433.907	275.228	324.809	249.255	36908.3	80436.5	20559.3	108962	33799.3	164.421	139.456	171.437	166.901	151.245	216.576	196.802	213.828	216.236	201.968
470	237.333	237.605	215.47	245.535	217.781	398.98	444.188	280	329.868	251.326	36918.2	80668.9	21017.1	121962	33803.9	158.882	150.844	154.971	171.191	141.67	230.604	213.138	211.885	226.279	197.476
471	236.458	248.167	231.305	245.335	240.868	394.976	454.748	292.415	334.504	255.902	36929.6	81008.8	21589.4	136108	33811.2	163.697	159.816	167.835	174.079	141.752	226.896	225.567	216.109	224.53	207.253
472	250.299	249.509	226.17	244.8	233.591	405.165	459.154	298.417	333.815	260.82	36955.4	81518.1	22290.6	151446	33827.3	173.903	153.505	167.134	160.197	153.852	237.534	230.755	216.254	224.579	206.205
473	270.156	232.209	220.875	229.655	224.789	404.155	458.426	305.923	335.762	260.509	37002.6	82260.6	23134.4	168027	33856.9	188.37	141.086	162.185	145.331	148.055	249.307	220.451	213.924	219.012	208.831
474	261.052	236.633	234.34	259.002	233.622	410.036	457.198	317.025	346.127	260.338	37073.8	83311	24140.2	185900	33905.7	177.214	151.959	175.35	168.342	151.974	249.104	216.652	222.972	233.705	210.836
475	247.898	249.48	230.926	244.556	237.767	406.921	462.499	325.685	349.757	264.53	37211.9	84761.3	25325.2	205114	33976	167.441	161.34	171.725	170.711	148.724	240.539	226.416	218.253	227.129	216.2
476	274.901	256.505	219.601	244.013	221.028	413.692	468.909	330.452	352.679	258	37448.4	86714.3	26700.5	225720	34089.5	188.009	160.944	159.168	173.141	147.352	258.772	232.016	212.846	227.999	204.911
477	250.676	252.086	233.905	243.856	221.456	410.072	470.221	344.586	358.75	254.949	37821	89275.7	28281.8	247771	34261.9	170.382	159.34	173.032	169.005	150.746	244.855	227.534	219.2	228.969	201.93
478	266.76	245.71	239.431	257.09	235.88	414.045	472.997	356.139	370.197	261.408	38373.6	96706.3	30082.2	271318	34502	182.442	156.441	183.889	179.034	156.625	248.498	226.01	225.867	235.318	212.164
479	257.177	243.447	210.642	248.375	208.327	416.386	477.376	360.956	374.709	249.243	39178.6	101793	32119.3	296413	34832.5	171.944	153.203	141.556	169.63	135.519	247.198	222.553	208.094	230.438	195.304
480	258.262	237.467	239.77	249.775	209.351	420.112	480.577	374.817	382.824	252.474	40316.2	107924	34412.6	323110	35282.8	182.619	155.912	178.116	173.94	141.044	250.76	220.549	221.69	231.346	200.293
481	267.14	238.323	255.305	256.893	214.41	422.989	482.361	390.485	389.205	254.869	41873.5	115190	36987.9	351460	35890.6	189.114	154.983	182.801	172.373	145.016	253.247	218.863	232.319	242.555	196.616
482	282.231	254.901	265.536	250.121	212.303	432.816	491.026	407.109	402.976	258.474	43953.8	123658	39876.2	413341	36698.8	194.207	161.59	189.055	166.964	148.515	269.905	232.189	245.156	230.637	198.234
483	280.636	267.324	245.535	240.97	209.66	437.907	496.274	411.203	415.173	259.695	46663.7	133389	43112.8	446980	37761.6	194.047	144.468	181.826	170.785	144.525	269.473	230.838	225.291	232.987	198.747
484	285.384	257.816	234.02	272.671	213.558	446.492	500.426	419.902	429.157	267.831	50095.6	144433	46738.8	482487	39137.4	190.803	161.285	175.829	183.899	150.651	268.848	234.081	219.017	246.956	203.421
485	296.971	251.093	253.24	270.748	220.192	454.7	505.984	437.752	437.705	277.771	54361	156831	50798.1	519919	40897.5	195.975	151.348	190.27	188.32	151.028	274.461	229.624	233.526	246.791	212.305
486	302.954	265.851	258.697	261.886	233.817	470.229	514.552	450.935	447.888	291.534	59545.5	170617	55345.4	559331	43116.5	186.516	161.015	179.738	179.522	158.141	277.873	241.141	239.737	248.624	217.031
487	301.402	246.038	241.396	266.609	211.732	482.06	520.357	462.697	458.78	296.096	65719.9	185834	60437.4	600778	45875.7	194.644	149.961	175.349	184.105	141.903	280.52	226.945	230.242	246.542	208.116
488	301.07	252.39	259.881	265.032	230.63	496.545	529.534	480.725	477.543	307.104	72962.9	202510	66133.7	644316	49256	170.078	141.748	182.489	174.605	152.316	275.872	227.03	242.377	245.757	214.028
489	289.128	254.429	264.843	294.361	218.855	510.218	538.63	498.42	502.738	316.428	81353.8	220686	72497.9	689999	53338.8	190.547	154.097	193.845	205.965	151.051	282.159	232.552	247.763	260.514	204.615
490	276.44	247.654	260.945	281.958	217.553	525.116	551.209	511.498	515.84	333.06	90977.8	240406	79595.6	737884	58198.5	188.595	152.128	188.095	187.482	146.951	278.889	235.893	240.63	259.578	208.281
491	293.076	234.5	271.202	259.816	226.197	547.116	578.6	531.082	532.965	358.741	101930	284669	87498.4	788028	63912.1	192.379	134.834	199.139	174.111	152.195	277.526	225.191	248.603	247.112	206.579
492	286.212	252.707	254.527	265.563	231.449	569.737	592.565	547.214	562.56	391.628	114309	309326	96276.3	840487	70557.1	188.875	154.268	183.672	175.188	168.238	276.78	227.55	236.507	244.135	216.681
493	291.195	250.935	264.326	263.8	215.182	593.823	610.151	572.463	607.142	423.937	128225	335749	106006	895317	78210.2	183.849	152.464	188.408	162.786	145.913	279.633	230.083	238.261	250.211	199.384
494	286.603	254.873	244.013	266.637	220.226	627.071	630.177	597.938	719.999	467.915	143789	363997	116776	1.01233e+06	86963.6	182.771	167.34	175.499	165.285	150.862	278.452	240.16	228.536	247.45	206.489
495	179.721	158.158	217.558	132.34	187.315	161.843	142.638	202.663	124.884	170.743	5907.22	7790.64	2783.2	3516.18	3848.85	134.48	107.844	169.359	104.72	145.008	161.953	149.827	193.689	130.338	172.378
496	204.498	243.857	182.195	131.022	178.901	185.135	150.465	178.536	126.667	165.443	10985.2	14963	5176.45	6545.54	7349.44	151.278	71.6992	139.383	103.39	139.311	172.372	167.571	171.391	130.085	162.137
497	199.646	164.419	183.2	132.895	177.041	185.328	169.862	179.765	134.584	156.545	15295	21550.3	7220.61	9123.78	10518.9	141.982	104.382	140.976	102.502	116.765	170.561	147.845	172.935	130.691	156.003
498	170.314	172.031	184.245	141.751	183.827	180.548	184.611	180.748	145.21	169.701	18902.2	27581.5	8948.09	11289.9	13372.6	127.31	96.7955	135.865	105.655	142.588	155.366	149.015	172.879	133.278	174.121
499	215.187	156.803	204.406	148.207	160.95	212.663	200.151	188.903	161.693	155.594	21868.9	33087.7	10394.1	13082.2	15927.8	156.651	92.0511	154.672	111.498	118.036	179.131	134.246	183.767	145.952	149.83
500	204.998	160.565	176.598	155.871	178.426	222.058	228.505	177.122	187.984	169.453	24259.2	38097.1	11590.4	15693	18200.6	149.558	104.561	132.007	120.691	139.482	180.683	141.703	168.534	149.983	165.497
501	212.563	169.99	178.47	173.431	162.808	240.82	253.291	171.905	206.116	162.232	26136.2	42640	12570.3	16586.4	20207.4	152.88	111.003	127.787	132.065	125.413	186.211	146.122	158.623	160.301	151.478
502	204.681	165.146	171.069	151.732	173.894	253.297	274.845	175.801	210.363	174.255	27561.9	46742.7	14002.4	17254.3	21964.3	145.231	104.995	131.385	113.565	134.352	179.384	150.095	161.031	148.431	158.794
503	185.342	163.125	195.576	167.109	178.014	266.425	268.399	190.858	219.457	182.637	28598	53735.1	14512.7	17734.1	23488	132.856	107.825	153.256	128.011	139.16	167.137	145.536	180.69	161.324	164.966
504	212.911	185.722	202.004	166.261	184.488	290.861	281.274	191.562	229.407	190.084	29306.4	56673.5	14921.4	18071.3	24795.4	153.641	98.7493	157.847	120.388	141.972	187.836	150.272	180.857	157.077	167.182
505	221.349	169.151	189.941	174.287	175.35	309.807	287.277	186.485	244.384	189.01	29749.5	59269.9	15253.6	18316.3	25902.3	157.237	110.908	143.147	134.82	137.474	189.043	145.274	176.06	163.913	160.94
506	228.502	163.595	157.476	176.741	152.877	330.744	296.892	171.122	253.026	176.426	29986.9	61545.8	15528.5	18530.5	26825.6	146.337	100.493	120.235	140.5	118.114	191.086	148.225	153.505	167.779	144.702
507	232.667	162.856	196.754	167.156	162.438	344.699	306.979	193.878	260.642	182.553	30081.1	63524.4	15899.6	18794.7	27580.9	162.23	106.49	148.882	128.551	121.716	199.455	147.281	173.174	163.802	158.804
508	211.095	162.223	176.889	178.749	185.696	356.213	315.548	192.001	271.51	195.183	30092	65227.9	16011.7	19204.9	28185.2	154.838	102.539	134.119	133.093	139.144	200.694	145.464	166.112	167.04	168.844
509	200.836	166.121	174.579	169.174	159.604	363.95	326.549	187.743	272.744	180.75	30080.1	66677.5	16088.2	19870.1	28655.7	146.839	115.946	129.009	131.874	118.328	187.554	154.025	165.894	164.785	153.498
510	211.145	167.104	194.259	188.102	181.317	364.708	333.564	203.948	277.349	198.942	30087.6	67894.7	16176.1	20888.6	29007.4	151.182	110.897	143.553	141.077	139.113	189.914	149.228	174.764	177.998	165.943
511	226.294	163.279	197.364	185.489	190.791	364.142	341.354	205.218	275.955	204.727	30098	68900.7	16209.5	22360.2	29258.8	162.029	109.928	148.892	135.785	143.712	204.484	146.362	181.6	176.603	169.881
512	232.634	176.836	195.599	197.289	186.239	364.486	355.122	209.883	281.325	208.355	30096.4	69715	16251	27002.1	29425.8	169.353	117.667	151.248	149.782	137.031	206.232	154.64	178.948	183.992	168.445
513	234.774	165.695	187.498	208.668	190.564	364.551	358.753	210.69	282.034	215.004	30093.1	70361.3	16314.6	30305.9	29525.4	171.467	106.103	141.163	157.464	138.674	211.359	151.329	174.156	189.662	172.296
514	221.903	181.394	199.759	204.258	187.519	362.172	366.036	226.689	281.32	218.309	30090.2	70862.3	16414.3	39099.5	29573.7	166.895	119.258	149.166	152.087	126.5	203.846	160.35	183.914	191.081	172.097
515	232.657	179.131	205.336	227.2	196.707	364.777	371.972	234.094	291.403	229.925	30093.8	71242.8	16553.2	58231.3	29587.6	171.201	116.006	160.603	165.418	142.503	215.892	162.394	190.509	201.496	178.227
516	233.414	189.791	204.999	234.48	206.493	368.018	378.944	246.251	293.028	238.466	30096.8	71529.3	16739.4	66318.1	29584.1	170.289	123.592	159.583	170.719	148.24	213.201	168.144	194.768	208.595	192.366
517	228.166	185.343	219.817	217.245	200.721	365.59	387.511	257.977	301.247	239.557	30093	71749.2	16987.4	85277.9	29579.1	167.001	116.121	164.989	159.546	148.811	211.131	173.043	203.218	205.545	188.654
518	238.605	215.492	216.776	229.654	199.975	371.455	401.934	261.744	307.851	237.131	30101.9	71938.3	17313.1	96231.9	29582.5	176.695	139.748	161.873	170.817	142.9	225.265	191.945	206.531	207.16	187.619
519	229.702	207.019	221.268	228.694	208.173	371.46	407.174	272.012	310.882	244.478	30119.8	72139.3	17732.1	108227	29583.7	174.86	137.932	175.973	172.751	158.592	217.994	193.116	208.109	209.571	193.745
520	242.694	223.838	221.066	237.421	219.623	377.73	418.602	276.768	314.934	248.924	30132.4	72398.7	18261.3	121308	29588.6	174.357	146.964	164.393	173.049	154.376	231.568	205.386	205.972	217.677	202.498
521	232.489	244.951	219.557	235.168	230.488	371.005	429.541	285.846	320.204	248.334	30148.3	72779.6	18917.7	135524	29597	170.713	163.849	163.27	176.013	147.827	222.912	218.515	201.874	216.366	205.127
522	257.099	237.304	219.589	234.685	206.855	381.445	434.245	291.64	321.956	248.036	30181.6	73348.7	19715	150924	29615.4	192.38	149.557	165.826	162.845	145.749	238.505	218.281	203.629	221.082	196.493
523	251.805	211.927	221.82	227.5	216.975	377.685	434.578	299.903	323.993	251.99	30241.7	74176.4	20665.3	167559	29649	187.251	129.576	167.68	151.864	154.328	237.653	209.506	202.324	215.368	207.519
524	276.643	230.906	221.513	234.701	210.468	389.942	433.979	311.693	332.335	248.77	30334.1	75343.4	21786.9	185479	29704.6	201.828	151.604	169.795	162.464	148.647	252.49	214.692	209.039	221.341	203.134
525	258.639	235.058	231.865	243.823	224.669	386.903	439.365	325.927	338.284	254.016	30507.1	76948.7	23094.3	204734	29786.1	188.079	152.648	175.274	180.976	151.954	244.61	218.684	214.413	225.732	210.762
526	278.619	244.504	219.502	240.663	218.145	391.743	445.527	328.253	340.558	253.001	30797.4	79099.4	24596	225378	29916.3	204.804	156.791	163.908	181.976	155.884	261.118	216.55	205.581	224.5	204.56
527	264.19	230.553	225.081	240.301	226.669	390.194	446.788	341.825	349.052	253.867	31250.2	81905.2	26305.4	247461	30112.4	191.277	146.367	171.171	178.175	166.597	248.6	216.22	211.133	226.83	207.127
528	267.064	242.085	225.901	236.233	226.758	391.644	449.858	353.106	355.998	253.116	31918.9	89957.6	28233.5	271037	30386.4	193.994	161.508	177.848	174.789	164.089	246.66	219.556	215.358	224.499	207.004
529	259.728	236.75	218.546	231.752	208.879	393.171	455.863	360.886	361.529	245.777	32884.5	95410.9	30396.3	296158	30762.9	184.71	151.819	148.173	168.548	149.09	248.358	217.196	202.793	223.14	197.077
530	253.773	237.254	229.208	236.944	203.592	397.184	458.856	373.83	372.199	248.899	34235.3	101934	32812.3	322877	31274.2	191.641	160.144	176.553	175.87	148.65	250.145	218.74	215.03	226.79	197.303
531	272.523	239.033	237.624	253.968	228.05	403.025	460.386	385.597	378.789	258.068	36060.4	109603	35506.1	351248	31960	205.592	160.306	174.67	181.649	170.52	258.908	215.651	219.29	234.92	207.94
532	300.046	249.53	245.043	231.639	213.419	414.339	468.984	402.987	390.415	257.868	38462.7	118479	38507	413165	32866.4	220.318	162.495	180.315	164.173	164.399	277.591	223.293	232.087	221.774	205.033
533	291.599	248.376	228.957	229.621	211.025	419.657	473.667	408.091	404.541	258.955	41539	128610	41851.8	446818	34048.7	214.802	137.673	175.845	171.505	158.788	273.473	222.777	217.931	222.197	199.85
534	295.343	247.144	228.574	260.385	214.566	428.636	479.75	420.022	419.016	264.589	45368.7	140038	45579.5	482339	35566.7	211.706	157.354	178.272	187.917	164.126	276.545	223.811	217.576	236.099	206.905
535	295.758	247.273	241.186	252.44	214.609	435.575	488.084	435.162	427.111	271.639	50045.5	152801	49735.8	519783	37490.4	210.334	150.239	188.642	187.568	163.994	278.365	223.554	225.954	236.997	208.751
536	304.162	267.48	241.002	246.437	228.037	449.339	495.807	448.552	437.62	288.064	55638.1	166928	54374.5	559207	39892.8	203.096	166.077	170.61	180.011	169.788	280.718	237.277	227.534	234.019	214.983
537	307.739	254.096	241.34	247.826	209.859	464.051	501.001	462.515	450.969	294.046	62206.6	182460	59551.2	600664	42851.1	210.208	158.483	179.469	179.051	154.41	281.768	220.352	226.63	234.473	205.996
538	294.87	248.95	242.056	249.388	222.952	477.906	511.162	478.729	470.809	305.315	69821.1	199426	65326.8	644211	46440.9	182.913	141.361	174.673	173.463	164.222	279.929	226.874	233.84	235.759	213.045
539	296.198	255.123	252.981	261.987	233.929	494.953	520.403	496.339	494.498	318.508	78556.3	217868	71765.1	689903	50737.1	208.718	158.165	191.621	194.254	177.486	285.794	234.431	242.86	249.694	212.686
540	297.948	261.34	240.554	256.796	221.532	512.007	534.814	506.424	509.913	331.935	88495.2	237830	78931	737796	55808.8	217.606	163.246	179.999	178.188	163.531	284.005	237.179	231.263	247.552	211.44
541	282.655	238.85	252.646	252.282	231.71	529.636	562.588	528.019	527.923	356.85	99731.9	282513	86896.7	787948	61727.1	197.085	143.04	190.21	178.803	171.23	275.974	227.967	237.059	232.055	208.808
542	291.929	257.207	250.052	248.047	235.579	554.554	576.934	547.496	559.8	392.342	112369	307351	95731.9	840414	68565.8	206.187	158.485	185.366	169.616	188.386	279.236	228.487	235.5	235.022	221.501
543	292.427	258.888	260.832	248.434	219.79	578.475	594.1	571.192	604.732	423.155	126516	333939	105514	895250	76400.1	198.76	161.229	192.137	161.915	161.717	282.289	229.085	237.605	242.313	200.253
544	292.181	252.924	244.485	273.098	227.026	613.054	615.726	597.451	719.736	467.842	142287	362338	116330	1.01227e+06	85319.8	203.001	167.182	181.429	177.504	170.47	283.118	238.697	231.397	244.819	211.437
545	172.159	233.911	214.326	143.126	194.329	156.443	112.91	195.741	136.535	173.639	5071.14	7170.73	2395.53	3024.34	3499.43	132.222	69.238	168.265	113.674	144.381	163.79	170.618	192.844	136.521	170.019
546	166.664	163.927	211.872	151.848	172.507	160.434	153.937	196.742	144.099	154.21	9380.31	13757.2	4438.77	5602.01	6666.67	119.735	102.243	165.871	118.705	110.162	159.076	154.059	188.095	145.592	153.991
547	169.179	181.557	209.186	164.322	157.718	165.664	170.024	192.851	154.514	155.809	12989.1	19790.7	6171.05	7769.29	9520.27	130.187	100.061	155.72	121.325	116.929	164.206	154.979	183.886	146.501	148.598
548	184.188	171.801	214.526	152.602	181.49	186.883	184.928	194.218	161.609	168.134	15957.5	25301.1	7623.57	9564.07	12075.5	136.826	98.0821	164.116	113.979	125.727	167.713	143.209	188.459	151.645	165.298
549	187.644	158.952	213.941	162.433	183.128	200.676	209.377	191.6	182.222	170.938	18349.6	30317.1	8828.71	12180.9	14348.3	140.985	100.765	161.887	124.551	135.622	175.842	144.051	185.036	154.176	165.168
550	169.337	186.671	219.903	181.043	200.162	207.567	234.335	193.676	199.806	183.756	20229.2	34867.4	9819.27	13077.2	16355	126.056	118.68	161.987	137.31	145.17	161.279	157.002	185.732	166.444	176.012
551	196.287	174.29	201.545	168.885	197.673	229.779	252.44	188.61	203.884	183.398	21656.5	38977.7	11277.9	13747.9	18112.1	142.893	110.488	156.445	126.533	144.647	177.253	152.784	178.282	153.935	173.867
552	178.019	157.286	199.345	177.486	190.212	244.437	240.647	186.435	211.209	184.569	22694.3	45984.7	11802.2	14232	19636.4	129.029	100.431	157.087	135.826	140.564	166.391	142.023	177.385	164.603	173.231
553	188.704	189.734	200.745	174.332	171.093	263.573	257.461	190.924	218.542	174.348	23404.7	48929.6	12224.7	14577.1	20944	139.447	100.045	157.455	126.926	124.365	177.895	153.122	183.759	161.929	151.122
554	195.088	181.88	188.604	191.708	165.75	283.353	265.313	186.446	236.295	175.623	23849.4	51531.8	12568.4	14837.3	22050.9	143.402	116.798	144.286	149.011	121.823	180.069	154.004	176.44	175.389	153.804
555	206.043	165.929	200.927	181.813	182.4	302.808	272.749	191.684	241.901	186.364	24088.3	53813.3	12851.9	15081.4	22974.2	134.524	101.293	154.317	144.797	131.841	184.464	150.935	176.284	172.335	163.366
556	209.064	173.232	188.237	178.823	170.85	316.557	281.597	186.768	250.149	178.289	24184.1	55796.9	13235.4	15399.8	23730	149.355	112.342	144.571	135.763	120.667	188.194	152.637	169.755	170.579	152.647
557	208.48	166.403	192.433	180.311	181.649	332.463	291.225	195.067	258.663	189.92	24196.2	57505	13352.3	15899.5	24334.3	157.596	102.376	146.634	133.271	127.989	197.284	149.156	175.916	169.682	163.738
558	194.388	171.461	212.415	167.885	191.575	342.86	302.67	209.445	258.538	192.413	24185.1	58958.6	13432.8	16699.5	24804.5	146.35	116.178	159.596	130.369	134.015	188.298	155.962	191.238	164.61	171.101
559	200.514	155.944	202.247	194.121	195.74	340.182	306.729	207.816	266.396	202.733	24193.2	60179.6	13530.4	17901.9	25156.3	146.761	100.567	152.266	144.84	139.712	182.25	142.255	188.448	180.547	175.245
560	214.738	160.442	226.621	196.692	181.199	338.25	313.767	223.511	265.23	197.449	24204.2	61189	13570.5	19600.5	25407.7	158.686	105.483	172.685	145.225	128.429	198.172	141.402	205.903	183.075	164.216
561	207.081	165.991	229.318	195.646	182.51	335.489	328.123	229.343	269.157	203.871	24202.7	62006.2	13621.7	24767.9	25574.7	153.35	109.131	178.344	146.432	127.52	192.061	148.93	203.142	183.371	170.172
562	206.188	152.231	219.898	203.808	191.012	334.506	331.834	227.301	272.064	212.43	24199.7	62655.4	13699.7	28335.1	25674.2	155.864	94.9486	165.556	151.91	133.136	193.628	146.857	197.244	190.37	172.316
563	206.312	195.507	218.638	215.068	183.436	336.463	345.122	237.644	275	214.712	24196.9	63159.6	13819.9	37596.3	25722.6	160.452	125.904	166.933	159.968	117.987	198.375	171.195	200.654	199.749	169.744
564	209.178	191.919	211.137	239.211	202.14	335.02	350.266	240.783	284.324	229.145	24201.6	63543.6	13985.8	57238.6	25736.3	159.394	122.895	167.302	171.094	138.123	198.273	164.381	200.127	212.78	181.974
565	196.844	183.366	208.477	230.915	213.421	336.459	354.068	248.85	281.623	236.437	24205	63835.1	14207.9	65450.7	25733	148.048	118.085	163.366	166.834	143.035	192.226	162.148	204.972	211.593	196.09
566	206.765	185.674	197.788	217.648	209.94	337.13	363.814	249.66	289.666	234.679	24202.4	64062.6	14501.1	84609	25728.1	156.771	116.674	149.815	158.982	147.57	199.818	168.42	200.173	206.975	191.139
567	218.531	204.397	217.269	237.777	204.76	343.689	378.505	265.916	296.186	234.84	24213.1	64264.2	14882.5	95641.6	25731.6	167.015	129.197	162.91	175.746	137.951	210.081	185.381	212.58	212.596	190.688
568	221.963	196.419	198.047	228.881	210.343	347.383	384.579	265.457	299.502	236.924	24233.9	64485.2	15369.8	107704	25733.3	174.097	128.085	159.5	172.365	150.657	207.967	187.237	204.514	212.001	195.226
569	235.312	236.871	228.989	244.229	205.837	352.89	398.523	283.275	305.529	236.443	24249.9	64776	15978.1	120844	25738.8	172.601	151.031	172.225	179.748	137.589	219.907	213.514	218.753	223.109	193.608
570	219.487	253.665	211.282	238.464	210.352	347.447	412.143	286.311	313.299	240.079	24272.2	65203.7	16725.7	135111	25748.6	166.917	167.223	158.421	179.032	128.763	216.184	226.526	208.481	222.502	198.331
571	239.468	251.942	226.581	244.932	232.041	358.094	415.194	301.143	311.244	251.273	24315.3	65841.6	17623.1	150555	25769.6	183.198	155.479	175.879	171.177	156.941	230.629	230.032	220.834	219.503	206.945
572	240.946	245.574	229.623	249.056	212.089	356.663	417.817	309.734	317.266	247.975	24392	66766	18682	167228	25808.2	183.783	146.347	175.666	166.684	144.553	232.401	223.685	220.375	222.994	204.717
573	266.009	241.223	245.7	259.645	204.814	366.749	417.903	324.984	327.082	245.429	24511.9	68064.5	19917.1	185182	25872	199.251	151.579	193.436	179.731	136.179	249.012	225.833	235.175	231.184	200.727
574	245.85	238.109	222.652	250.653	218.026	362.953	418.603	321.166	331.361	249.064	24730.2	69841.9	21341.2	204467	25966.4	182.823	153.986	170.668	186.241	140.436	237.116	221.196	212.725	226.485	211.164
575	256.393	254.173	239.32	254.494	217.958	366.956	427.514	338.413	335.227	245.616	25089.2	72209.9	22959.3	225137	26116.4	194.01	160.894	179.628	193.406	150.432	250.85	225.784	225.56	228.576	203.118
576	238.165	241.818	236.24	255.95	213.136	364.051	427.843	346.442	344.753	245.304	25643.9	75279.1	24783.7	247243	26340.9	177.845	148.773	181.261	187.971	148.738	238.577	217.311	221.951	231.688	202.239
577	251.652	247.066	235.937	250.154	230.279	369.016	428.755	359.754	349.721	250.849	26456.8	83980.2	26823	270839	26654.8	189.27	158.883	188.662	184.893	157.55	240.239	216.986	227.685	229.021	210.715
578	246.542	241.002	214.153	249.782	218.257	372.265	436.13	365.8	355.936	246.768	27616.6	89803.5	29092.7	295979	27085.3	181.032	152.557	149.851	180.465	147.999	243.287	219.103	212.09	225.568	208.087
579	241.198	241.179	218.217	246.186	218.554	374.183	439.24	371.623	364.152	248.496	29214.4	96712	31610.8	322715	27666.8	187.047	156.84	169.225	182.538	153.073	239.783	218.672	217.199	224.672	207.175
580	262.615	228.434	241.496	254.798	207.196	384.044	439.691	390.568	372.008	249.209	31338.1	104771	34400.5	351100	28442.1	205.016	148.961	181.631	181.623	146.163	251.648	212.657	227.822	235.813	200.606
581	282.22	238.773	250.681	240.84	204.104	391.656	445.968	404.429	383.487	249.413	34080.8	114031	37492.7	413042	29458	215.478	151.585	187.963	170.102	149.518	266.38	219.33	237.682	220.406	202.071
582	286.173	241.18	254.048	229.919	211.055	399.819	452.416	419.555	396.209	254.333	37524.3	124531	40921.8	446706	30771.2	216.326	131.377	196.634	173.148	149.062	270.552	217.443	239.565	225.054	199.114
583	284.267	247.209	245.752	268.048	223.437	407.064	458.408	429.155	412.112	266.049	41731.8	136310	44729.5	482236	32440.6	210.066	155.8	192.033	192.153	164.041	270.338	220.313	233.398	240.861	214.337
584	281.974	241.613	240.616	251.236	216.919	414.103	466.13	438.714	420.627	270.488	46779.1	149398	48960	519690	34534.9	207.711	143.986	189.433	185.496	157.676	272.005	215.387	230.233	241.309	212.327
585	291.18	253.926	237.921	244.004	225.353	427.682	473.831	452.006	430.748	286.695	52723.5	163826	53667.7	559121	37122.5	198.406	153.056	172.636	175.899	158.593	272.461	227.301	232.982	234.23	219.61
586	289.803	231.58	241.162	251.231	209.465	442.302	478.666	463.707	443.191	293.228	59618.4	179634	58908.4	600586	40276.2	205.629	142.034	181.38	183.513	147.588	276.285	211.058	227.642	234.936	208.069
587	277.331	237.538	245.797	248.321	232.506	458.284	488.949	481.02	463.819	306.828	67530.2	196851	64743.7	644140	44065.4	171.258	132.415	179.13	175.386	161.268	270.551	216.892	237.512	238.225	218.38
588	282.92	250.402	233.934	271.374	221.189	476.663	499.746	496.018	486.909	316.526	76533.9	215522	71236.9	689838	48559.5	206.184	152.381	178.435	201.637	157.876	278.033	228.216	238.14	247.533	207.78
589	278.136	233.864	249.691	272.478	219.33	492.761	513.471	512.496	504.356	331.304	86713.5	235690	78453.6	737737	53822.4	208.335	142.989	186.644	191.104	152.315	273.937	227.992	236.471	252.995	208.561
590	274.793	243.089	257.278	245.571	224.872	512.3	544.148	532.533	521.587	359.759	98165.2	280729	86465.4	787894	59921.2	200.912	143.188	196.24	174.647	157.308	269.421	223.444	245.559	235.137	210.251
591	282.14	260.958	247.667	258.241	221.052	537.165	559.719	550.518	554.495	391.047	110993	305721	95343	840364	66927.8	206.283	157.042	184.366	179.621	165.462	272.617	225.005	241.492	243.082	217.804
592	275.837	259.52	248.407	254.044	219.378	561.023	576.725	571.276	598.731	424.172	125311	332448	105163	895205	74916	193.013	159.17	184.339	165.345	153.093	268.494	224.519	234.924	246.81	209.551
593	281.701	269.217	241.045	276.755	201.356	597.275	601.315	599	714.967	465.343	141235	360973	116013	1.01224e+06	83976	203.73	171.901	181.661	180.864	142.043	271.427	237.993	233.245	247.712	199.593
594	194.655	237.461	193.324	129.004	173.456	167.504	109.778	175.882	123.384	143.315	4303.59	6584.86	2046.75	2573.94	3166.83	142.779	66.4343	152.766	100.56	114.089	173.064	170.085	176.182	131.365	154.214
595	177.038	163.753	170.282	151.676	174.844	165.472	141.47	167.972	137.405	166.404	7910	12617.9	3779.62	4740.26	6018.76	137.554	43.3539	127.285	112.935	132.521	161.935	162.11	159.057	140.874	162.266
596	160.976	194.438	213.074	146.154	182.6	164.299	157.157	193.239	140.258	169.136	10879	18130.9	5235.93	6536.06	8573.24	120.453	49.7323	163.166	109.502	130.182	147.74	155.452	186.123	141.64	165.487
597	188.114	209.38	187.628	161.876	178.992	189.681	183.904	177.532	166	166.87	13272.1	23151.5	6448.21	9157.8	10845.7	142.487	56.8026	142.689	126.784	135.245	172.299	148.045	170.344	150.296	162.045
598	170.788	213.371	187.795	170.379	181.734	188.993	208.373	169.253	181.305	168.585	15153.4	27707.5	7448.58	10057.2	12853.2	127.269	61.0165	136.711	130.901	134.299	157.83	157.295	165.191	157.545	163.679
599	173.759	179.827	184.714	159.17	191.02	206.772	224.663	173.735	184.625	177.182	16582.5	31823.9	8932.71	10730.7	14610.5	127.588	50.3102	141.588	118.762	141.771	165.419	149.385	165.061	148.139	168.246
600	194.27	197.135	180.02	164.532	185.025	230.299	216.535	171.012	192.988	177.485	17622	38842.8	9471.15	11219.5	16134.7	143.105	56.7747	140.669	127.027	140.093	174.978	157.208	164.909	159.027	167.134
601	173.265	216.659	204.857	167.194	180.234	236.196	230.734	188.861	201.584	177.104	18334.3	41793.1	9906.8	11573.7	17442.1	129.782	55.9086	160.53	121.73	134.766	165.628	157.597	180.898	158.163	158.633
602	192.894	205.474	206.83	182.701	179.14	261.163	238.618	189.867	220.429	181.035	18780.7	44400.4	10262.2	11853.1	18549.4	144.634	58.7584	157.448	142.689	135.357	171.125	158.802	185.556	169.143	160.707
603	193.155	178.078	182.8	184.422	182.104	278.929	246.008	179.752	229.141	183.753	19021.6	46686.7	10553.9	12135.4	19472.8	128.138	47.5376	139.432	146.606	136.739	173.954	155.893	165.026	170.769	165.28
604	182.6	211.369	193.013	178.063	177.372	289.547	256.249	186.902	237.734	179.264	19119.1	48674.5	10949.8	12522.6	20228.8	133.073	58.6917	146.051	135.863	128.497	171.487	160.618	174.152	172.153	156.445
605	194.405	231.668	200.202	188.291	180.081	307.68	267.529	190.006	247.52	183.884	19132.1	50386.7	11071.2	13133.4	20833.3	150.035	62.3483	153.46	140.49	131.483	185.95	159.361	180.547	171.897	165.446
606	201.729	201.604	181.105	176.814	186.45	321.712	278.912	184.572	248.889	189.557	19122.1	51843.9	11156.1	14093.2	21303.3	152.954	60.8567	135.236	139.395	134.311	186.427	168.764	170.304	168.44	167.897
607	198.129	218.855	203.955	201.058	192.002	319.736	283.9	201.727	257.543	193.849	19130.8	53068.2	11264.3	15500.3	21654.9	145.948	64.348	153.552	150.483	142.194	178.029	165.84	184.251	185.818	172.303
608	209.924	210.49	210.049	194.393	174.384	318.194	290.809	209.623	255.552	190.538	19142.4	54080.5	11313	17434.6	21906.3	157.725	62.3054	158.782	142.916	126.9	195.225	162.53	190.521	182.237	159.859
609	198.215	213.016	213.909	195.049	180.487	314.526	302.003	217.501	256.707	196.076	19141.2	54900.6	11376.4	23092.4	22073.5	149.383	61.779	166.676	145.229	130.311	187.372	165.106	190.462	184.513	169.671
610	196.647	193.947	194.601	203.218	186.028	312.643	305.125	209.757	256.54	202.151	19138.4	55552.5	11471.5	26883	22173	148.501	52.6158	147.401	153.352	132.471	191.161	163.406	180.172	185.67	167.033
611	204.631	208.983	209.635	208.32	192.126	315.938	316.957	228.475	260.807	208.836	19136.6	56059.8	11615.5	36515.5	22221.3	159.447	58.9019	159.266	155.434	127.914	193.831	173.535	193.491	193.871	174.745
612	194.002	193.83	195.608	232.825	206.929	309.837	324.931	228.566	272.011	223.832	19141.8	56447.5	11813.7	56536.8	22235	148.415	55.8229	154.285	168.027	144.93	186.498	171.396	184.787	206.652	184.409
613	205.042	194.615	206.442	238.309	210.766	317.679	329.593	246.068	273.965	229.658	19145.5	56744.3	12076.7	64838.9	22231.8	155.777	52.797	160.552	173.696	145.828	191.74	166.769	200.695	213.029	195.46
614	206.548	195.56	220.3	219.936	218.156	317.005	339.49	257.38	280.068	231.911	19144.6	56980.5	12421.6	84138.1	22227	157.702	53.0533	166.195	161.696	156.252	196.014	165.785	208.761	204.921	195.156
615	211.285	187.303	220.641	238.606	216.736	322.747	352.088	259.648	288.655	231.917	19157.6	57196.3	12866.4	95226.1	22230.4	161.159	52.4017	167.46	176.732	148.658	201.849	182.571	208.725	210.822	193.621
616	208.682	206.971	221.088	232.357	216.878	323.722	359.931	269.895	291.545	235.781	19181.2	57439.7	13427.7	107336	22232.1	165.357	60.0261	175.509	177.113	159.051	199.693	182.459	211.209	212.568	197.09
617	216.018	218.932	214.268	239.223	214.167	330.911	374.308	272.218	293.775	235.537	19202.7	57766.3	14121.2	120517	22238.2	160.136	65.2348	159.338	175.498	146.526	210.956	198.217	204.351	215.407	196.46
618	206.599	250.008	213.605	240.607	240.188	325.132	387.358	282.119	301.661	243.852	19232.7	58247.2	14961.9	134820	22249.8	158.518	71.4934	160.818	180.826	148.87	209.198	214.142	204.207	218.69	206.117
619	228.995	252.409	224.108	244.291	250.19	337.647	390.57	292.262	299.61	255.155	19289.2	58963.1	15959.5	150295	22274	178.6	72.1801	171.953	169.918	174.383	225.995	217.5	212.655	217.725	215.686
620	239.861	209.666	224.135	229.672	225.303	337.666	393.859	303.605	302.773	251.247	19388.4	59997.3	17123.2	166995	22318.7	186.543	56.427	171.299	152.715	156.079	230.798	211.675	213.396	212.071	207.179
621	252.678	245.707	226.739	252.509	218.318	345.372	393.59	312.24	315.679	251.354	19545.7	61443.6	18464.1	184972	22392.3	192.159	70.2634	176.841	173.732	150.306	237.649	205.261	218.328	221.419	203.87
622	240.648	213.478	239.82	249.182	238.276	344.395	394.59	325.791	321.659	253.99	19823.1	63411.2	19992.5	204278	22502.6	180.255	63.6095	182.38	184.175	156.938	233.74	205.028	221.092	225.997	212.59
623	252.721	250.22	231.284	249.292	232.76	350.093	403.941	331.491	325.978	251.082	20271.6	66015.1	21712.8	224966	22676	191.808	71.5541	175.187	188.12	162.826	243.64	209.708	218.154	226.542	205.584
624	241.802	201.015	227.047	257.287	226.448	346.861	403.209	341.054	334.982	245.859	20954.9	69364.5	23634.3	247088	22934.6	182.046	53.219	174.888	188.14	162.751	236.818	203.746	214.599	229.287	204.502
625	247.65	241.628	231.216	253.257	241.933	352.158	408.412	352.065	341.871	251.037	21944.8	78733.2	25766.4	270699	23295.6	189.643	70.5622	183.549	187.781	170.667	237.884	209.459	220.738	230.897	213.943
626	240.499	221.879	217.69	252.086	221.717	354.507	414.623	363.647	347.001	241.547	23332.8	84922.5	28122.9	295851	23789.1	178.657	60.6693	151.066	183.136	154.726	237.043	205.621	210.88	225.99	203.257
627	247.5	234.066	239.121	247.473	224.915	360.339	418.419	376.022	356.668	244.897	25207.4	92203.7	30721.5	322598	24451.9	196.296	70.2016	185.08	183.685	159.414	241.337	209.104	225.666	225.177	203.785
628	249.275	221.566	247.181	253.695	221.851	367.567	419.758	388.814	364.666	245.21	27645.3	100631	33586.5	350994	25327.8	196.615	61.9875	183.622	180.218	157.612	245.027	201.561	228.823	235.208	201.837
629	269.299	245.487	248.734	240.742	227.61	377.785	426.78	404.144	379.122	250.657	30725.8	110245	36748.3	412953	26465	206.626	66.0675	186.312	169.044	169.831	261.639	210.4	238.799	225.534	206.665
630	276.692	255.329	237.697	233.43	227.654	386.445	433.994	411.129	391.997	255.485	34512.3	121081	40242.7	446625	27919.7	211.675	65.887	183.091	176.15	167.32	263.547	209.129	228.581	227.547	203.665
631	275.443	221.232	232.077	261.177	228.092	391.788	439.468	423.992	405.975	264.316	39053.4	133171	44110.8	482162	29747.9	202.469	61.8941	181.859	188.907	168.739	262.691	209.983	225.813	237.762	209.325
632	284.2	224.109	254.403	256.206	234.122	401.269	447.312	438.868	416.31	273.859	44411.7	146547	48396.4	519621	32014.7	208.906	61.2791	199.541	189.567	173.946	269.007	204.493	235.758	243.989	215.276
633	282.301	261.652	251.202	261.416	241.052	412.984	455.525	451.159	428.208	289.261	50639.1	161237	53155.7	559058	34784.2	194.019	69.8476	182.273	188.66	174.432	268.018	216.904	235.897	242.341	221.813
634	269.616	210.77	249.387	257.838	212.565	425.776	461.412	463.362	440.689	293.845	57787.8	177282	58444.4	600528	38124.1	193.481	58.9671	187.376	188.951	152.773	266.772	201.057	231.384	237.622	207.792
635	263.055	246.917	253.028	251.874	235.789	443.717	471.549	480.737	460.824	305.662	65924.9	194714	64322.7	644087	42097.4	164.151	59.6759	184.798	177.276	165.938	262.65	206.218	239.821	238.912	215.184
636	279.487	249.641	247.049	278.727	216.438	462.955	482.515	496.964	484.753	313.156	75127.4	213579	70855.3	689789	46769.4	206.969	67.1854	188.811	208.399	157.151	273.885	211.909	244.195	253.489	203.747
637	277.013	252.686	255.655	277.805	222.964	481.857	496.75	511.96	500.793	329.933	85482.2	233921	78109	737692	52199.8	210.455	72.2593	189.32	195.982	160.247	273.378	216.895	238.192	253.299	205.272
638	279.179	256.213	270.572	258.883	218.459	504.514	528.684	532.853	518.783	355.372	97089.6	279259	86153.7	787853	58453.8	205.433	67.8327	207.603	185.792	153.925	271.571	214.191	251.44	240.874	201.8
639	265.536	273.353	255.517	263.521	214.772	524.572	544.424	549.649	551.347	387.279	110054	304378	95061.8	840327	65602	194.561	74.1578	189.616	184.386	164.616	265.37	210.248	240.958	242.882	210.246
640	271.181	274.068	266.141	256.211	222.23	551.922	561.866	573.853	595.835	423.411	124494	331220	104909	895171	73717.5	190.646	78.3738	197.706	166.984	159.354	266.759	214.934	242.224	248.644	205.317
641	275.311	240.602	249.771	273.84	226.409	586.294	585.238	598.61	713.241	468.329	140526	359850	115784	1.01221e+06	82892.1	198.01	68.3105	186.704	180.167	163.837	266.855	215.792	236.438	249.171	209.322
642	180.756	198.937	195.292	138.528	177.484	159.665	146.74	174.265	124.789	146.519	3600.74	6031.69	1736.37	2164.32	2851.54	134.836	109.428	147.031	102.063	116.898	163.965	162.248	169.519	133.789	158.932
643	192.335	169.68	209.671	148.706	186.702	169.598	155.174	190.15	138.61	160.675	6567.49	11544.9	3193.79	3958.34	5404.11	137.869	93.3349	162.598	111.185	116.252	165.358	150.706	186.654	148.332	162.834
644	195.199	175.959	191.453	161.395	205.499	178.005	174.473	181.105	155.732	168.932	8961.22	16568	4411.3	6582.75	7676.02	140.235	108.755	145.307	123.39	131.989	169.839	150.796	171.062	145.184	166.049
645	173.636	173.343	184.458	160.359	209.798	176.644	191.304	170.388	166.366	175.522	10842.6	21127.8	5420.18	7483.85	9683.01	123.625	107.791	134.282	120.517	132.805	153.732	145.914	164.333	150.952	175.465
646	206.136	184.268	185.234	147.291	209.509	203.369	206.274	174.793	168.075	174.273	12272.8	25249	6927.59	8160	11440.4	144.918	113.89	143.233	108.055	135.333	178.739	151.906	167.327	137.934	171.694
647	180.048	181.289	206.563	157.915	212.742	210.412	203.085	187.187	178.637	182.494	13314.6	32277.3	7479.07	8653.77	12964.6	125.094	113.918	162.321	118.436	138.971	157.944	150.381	184.331	149.007	180.39
648	194.585	189.883	190.623	168.898	190.818	226.145	211.508	181.047	191.986	169.666	14028.2	35232.1	7927.53	9019.64	14272.2	139.012	97.998	149.376	120.255	122.735	173.242	151.146	175.491	156.016	157.421
649	184.226	177.676	193.193	180.68	175.99	238.367	217.696	180.628	208.185	165.557	14476.8	37843.3	8293.42	9323.97	15379.4	128.91	111.482	147.067	138.543	113.843	164.609	153.931	175.457	166.092	152.93
650	207.922	181.076	189.822	175.553	196.345	265.21	227.517	179.234	215.486	174.946	14719.9	40133.6	8593.24	9655.59	16303.1	130.513	107.376	144.645	136.324	126.47	176.078	154.5	170.335	163.502	163.05
651	197.258	175.055	204.653	170.412	159.856	273.205	234.515	190.887	222.229	164.999	14819.5	42125.3	9000.51	10129.8	17059.3	136.887	112.575	154.703	128.071	100.141	175.666	152.751	180.457	164.325	149.535
652	195.673	177.435	184.486	178.841	181.116	288.572	243.651	183.609	232.988	170.105	14834.2	43841.1	9126.69	10875.1	17663.8	142.446	110.503	140.439	131.06	114.141	179.338	152.091	169.577	165.778	157.562
653	187.348	163.797	187.746	176.021	176.39	299.37	255.172	188.669	237.268	175.161	14825.5	45301.6	9216.21	12015.9	18133.7	133.993	110.844	141.636	136.555	110.831	174.24	156.71	175.369	169.244	157.068
654	193.643	167.4	204.016	198.448	201.411	298.553	260.275	203.064	245.365	188.366	14835.7	46528.7	9336.47	13637.9	18485.1	135.18	106.428	152.502	146.053	129.178	175.24	150.639	186.617	182.379	170.278
655	220.226	171.877	200.857	189.736	184.333	298.879	269.995	204.401	241.874	183.09	14848	47543.5	9395.07	15800.2	18736.7	155.543	110.531	152.597	137.386	116.858	193.456	148.77	185.055	177.246	159.471
656	209.313	178.013	206.086	193.567	170.005	299.181	282.709	214.359	246.911	182.937	14847.1	48366.2	9473.18	21881.4	18903.9	148.347	113.175	160.885	142.613	105.37	190.753	155.104	188.066	183.788	156.497
657	202.794	170.822	190.637	200.012	181.242	296.19	287.183	207.595	248.743	197.636	14844.7	49020.6	9588.72	25848.6	19003.4	144.549	106.224	144.832	148.458	112.335	188.629	156.809	179.191	187.722	166.844
658	214.356	174.619	201.212	213.596	183.176	300.491	295.212	223.423	254.397	199.878	14843.3	49531	9761.11	35758.5	19051.8	158.403	110.213	153.172	156.361	106.318	198.574	152.856	191.29	197.563	165.866
659	206.801	181.071	196.025	228.617	180.615	294.948	303.738	227.064	264.967	208.093	14849.6	49923	9996.56	56048.7	19065.6	148.072	110.363	154.9	162.031	108.27	188.261	157.836	187.274	207.718	161.977
660	201.609	182.292	208.355	229.577	200.206	297.513	310.313	243.954	264.346	222.081	14854.3	50225.8	10307	64413	19062.3	143.867	114.209	162.349	165.314	120.996	187.977	159.861	204.242	209.846	186.162
661	202.837	188.739	216.152	224.264	193.183	298.469	320.873	253.236	273.673	217.439	14854.9	50471.8	10710.1	83808.9	19057.5	144.907	113.03	163.066	161.128	117.692	190.337	168.723	206.603	208.434	180.963
662	208.696	199.585	220.768	233.068	203.973	307.015	332.619	260.532	280.632	220.808	14870.3	50703.8	11223.9	94934.6	19061	149.596	120.495	166.885	170.615	122.472	200.017	178.545	215.411	210.435	182.522
663	201.733	197.396	214.066	227.395	207.399	307.449	339.534	266.828	280.543	226.216	14898.6	50973.3	11864.2	107077	19063	151.106	124.04	169.156	169.843	131.287	193.757	179.221	211.015	209.221	187.359
664	222.04	221.884	225.629	232.448	206.25	315.286	354.116	277.191	284.931	227.853	14926	51340.5	12644.2	120286	19070	155.187	137.558	168.135	168.87	123.636	210.969	198.344	216.863	216.616	193.853
665	219.965	228.501	215.811	242.038	217.232	312.436	368.211	284.919	295.79	232.397	14967.3	51883.1	13576.4	134612	19083.6	160.304	145.694	162.644	177.372	119.264	207.99	212.471	213.479	222.108	193.849
666	228.756	216.392	225.4	236.568	230.676	322.316	371.783	293.503	292.323	245.133	15042.1	52688.1	14668.9	150109	19111.7	169.045	129.591	173.112	162.565	140.534	222.541	210.444	220.358	215.584	202.775
667	245.396	218.324	228.582	222.91	226.229	326.115	375.567	304.631	294.036	245.332	15172	53846.8	15927.3	166827	19163.7	179.611	125.755	175.556	146.855	135.835	231.124	212.625	222.261	207.775	203.722
668	259.63	222.636	228.179	251.855	215.243	333.727	375.503	313.556	307.387	243.055	15379.6	55457.9	17361.1	184820	19249.8	185.27	137.815	177.627	173.495	127.103	238.213	207.184	221.566	223.368	201.023
669	244.155	213.893	230.148	247.755	222.058	329.382	376.98	322.953	312.113	245.485	15734.2	57634.9	18979.3	204140	19379	170.24	135.199	176.068	180.778	128.205	228.468	207.392	220.773	220.97	206.894
670	257.708	220.731	227.682	252.322	225.928	336.229	384.688	330.835	320.166	240.591	16298.1	60492.8	20784.4	224840	19581.1	185.143	136.635	172.976	187.874	135.432	245.063	207.131	219.018	224.91	199.989
671	239.699	212.37	226.109	253.744	219.688	333.182	385.025	339.651	328.178	240.302	17141.4	64136.9	22785	246974	19880.4	170.466	127.182	173.827	183.53	132.77	233.148	199.79	218.235	227.635	198.116
672	245.332	219.551	236.678	253.318	236.505	336.214	390.207	353.693	336.814	244.436	18339.9	74178.9	24990	270594	20297.2	173.476	136.937	188.228	182.817	142.47	230.67	206.118	227.141	230.87	209.778
673	245.56	230.267	220.516	248.522	210.349	340.27	395.373	362.151	343.513	236.045	19982.4	80723.6	27414	295754	20863.8	170.203	139.463	152.661	176.341	125.261	230.91	204.108	209.627	226.666	196.444
674	243.273	223.31	229.565	244.865	214.212	346.19	399.022	372.399	353.046	239.825	22144.8	88357.4	30074.5	322510	21619.1	180.53	143.606	178.536	175.929	132.361	234.842	203.248	221.281	223.27	195.729
675	258.594	215.349	250.358	254.652	218.447	356.741	402.554	387.958	362.098	244.437	24889.4	97125.2	32996.4	350913	22607.9	190.69	136.119	187.142	177.336	133.507	246.015	201.218	229.257	235.791	197.157
676	272.648	233.248	253.392	242.734	217.018	367.024	409.779	402.956	374.638	248.019	28276	107061	36210.9	412884	23876.7	196.313	143.279	190.966	170.243	139.188	258.462	210.326	239.376	222.25	199.285
677	272.818	244.846	234.996	228.678	219.654	373.828	416.749	408.099	387.503	251.636	32355	118195	39753.6	446560	25479.3	194.24	125.53	182.759	168.661	137.808	260.758	212.021	223.615	226.637	196.085
678	261.596	234.999	241.056	262.274	208.514	381.985	422.515	423.428	402.138	260.748	37167	130559	43665.6	482102	27469.1	179.57	140.044	189.779	184.379	133.349	259.516	209.076	226.67	236.85	197.052
679	270.493	233.769	242.08	251.649	207.132	390.316	430.661	435.302	412.894	265.94	42767.4	144183	47992.7	519566	29905.4	187.933	134.651	190.763	179.378	131.118	261.806	207.626	229.587	239.434	199.993
680	263.147	243.448	256.975	255.191	224.308	403.035	439.865	450.333	425.114	283.88	49206.3	159097	52789.6	559007	32847.8	170.173	143.641	184.822	181.489	139.241	258.123	218.265	236.679	237.946	211.06
681	282.221	236.87	242.943	252.941	212.201	422.959	448.053	462.148	439.285	288.016	56539.7	175345	58112.9	600480	36358.5	190.865	139.759	181.787	182.139	129.69	270.091	213.816	226.576	237.773	199.847
682	271.333	228.365	255.937	253.147	237.391	437.595	457.827	480.566	458.536	305.034	64837.2	192958	64023.3	644042	40496.5	160.311	122.422	186.317	175.656	142.537	260.862	213.584	238.682	239.319	211.932
683	282.139	236.867	257.529	283.039	216.985	458.615	468.523	497.481	481.117	312.847	74179.2	211985	70585.1	689747	45322.8	196.492	142.083	195.066	206.298	134.696	274.343	220.696	247.872	252.974	200.602
684	270.361	236.764	247.075	272.834	221.194	474.229	482.222	509.175	497.002	327.915	84656.6	232473	77865	737653	50895.5	193.146	142.252	184.689	189.544	135.186	268.565	222.347	233.207	250.572	201.593
685	268.567	234.52	257.297	244.857	226.707	496.688	513.754	527.677	515.234	356.081	96370.3	278058	85933.8	787816	57278.8	184.58	131.712	196.643	171.732	137.455	264.821	215.519	242.915	235.089	208.485
686	264.354	247.143	253.964	255.044	233.708	519.986	530.918	547.064	547.742	389.117	109430	303283	94863.9	840293	64543.2	184.106	144.345	187.475	175.047	152.454	263.409	218.628	239.109	239.424	215.471
687	271.419	245.646	256.454	246.482	220.121	547.669	548.079	568.114	594.222	420.597	123954	330220	104730	895139	72762.6	180.998	143.962	187.907	157.772	134.317	264.875	215.93	236.88	245.822	203.536
688	272.238	245.416	255.956	265.466	208.21	583.395	571.431	595.239	714.088	463.813	140060	358936	115623	1.01218e+06	82029.8	185.038	151.916	191.13	171.833	127.049	268.415	224.289	236.184	246.333	196.838
689	187.489	152.922	206.593	148.958	176.752	165.709	116.321	177.892	136.031	152.377	2962.65	5511.39	1464.68	1793.35	2553.02	144.837	77.7017	153.31	108.807	127.614	164.355	132.51	179.357	142.549	160.313
690	178.819	176.365	164.875	146.86	157.892	167.526	151.532	154.491	148.213	151.444	5353.91	10534.3	2681.32	4416.6	4822.49	138.406	98.6831	120.546	108.432	119.796	166.209	144.771	150.87	136.057	151.399
691	188.899	167.48	174.114	139.828	197.056	177.104	167.63	156.969	158.527	175.511	7235.93	15096	3696.55	5319.23	6829.15	143.655	93.8862	123.259	101.36	146.72	170.968	148.864	159.546	144.799	178.591
692	185.575	153.762	186.625	146.152	191.818	180.765	176.522	173.981	159.346	172.831	8666.36	19220.1	5224.21	5998.3	8586.38	138.431	83.5933	138.636	102.985	142.516	164.363	132.772	170.382	138.939	169.446
693	177.48	170.415	192.851	173.225	179.08	197.042	176.331	181.422	175.144	167.381	9708.47	26255.7	5787.95	6499.09	10110.3	133.076	94.8189	143.859	125.569	135.591	163.676	139.555	173.699	155.95	166.154
694	197.935	173.278	193.984	155.316	158.28	213.769	186.184	179.369	177.128	154.002	10424.3	29213.8	6248.06	6880.64	11418.1	152.168	81.6362	145.003	105.943	119.223	179.846	139.696	172.838	144.153	140.039
695	195.552	177.779	214.85	172.03	160.146	227.239	193.755	191.959	199.549	159.449	10875.1	31828.3	6624.26	7219.46	12525.4	146.776	103.119	156.746	126.475	120.378	174.19	142.937	187.477	160.87	149.87
696	182.825	168.389	168.93	182.233	172.268	236.775	204.528	169.27	207.297	166.194	11120.6	34121.5	6930.47	7617.05	13448.8	121.761	92.0867	124.175	135.119	128.128	165.358	144.93	158.295	164.903	162.277
697	200.233	174.285	193.978	173.153	168.955	255.066	214.723	176.986	212.927	164.458	11222.3	36116.5	7347.81	8202.49	14204.8	148.434	100.388	140.442	123.846	122.537	178.862	139.631	172.81	161.506	154.295
698	196.717	168.54	192.388	183.893	165.371	272.035	220.106	182.172	224.214	166.238	11239.2	37834.8	7478.44	9107.24	14809.3	152.698	90.9005	141.569	129.731	121.809	186.695	143.906	175.117	165.628	156.772
699	192.857	170.759	170.795	166.343	176.268	278.388	229.42	176.199	223.232	170.278	11232.8	39298.3	7572.66	10444	15279.3	149.272	100.074	123.522	122.163	127.409	177.185	147.745	167.629	159.084	164.667
700	195.371	154.174	202.361	183.726	183.538	280.309	233.988	195.329	231.184	181.553	11244.4	40528.1	7707.45	12275.9	15630.7	147.835	86.908	146.834	129.764	134.896	177.902	138.762	179.266	169.718	166.294
701	220.905	172.088	204.205	187.148	179.157	283.548	246.065	204.139	229.339	179.555	11257.1	41545.7	7777.91	14640.6	15882.1	166.988	98.0702	149.944	129.391	131.098	197.745	142.358	187.616	171.15	164.712
702	217.36	169.387	208.274	184.911	181.229	284.897	258.193	212.551	236.218	182.556	11256.9	42370.9	7873.51	21058.7	16049.3	166.448	96.531	155.041	131.506	129.505	198.795	148.024	191.58	174.811	165.495
703	218.015	159.349	188.579	201.407	194.63	282.323	261.914	206.021	239.131	194.498	11255.4	43027.9	8013.89	25155.9	16148.9	169.554	88.6618	136.983	143.402	138.112	203.221	151.347	174.994	183.687	173.621
704	205.581	187.447	214.925	201.976	190.563	280.829	275.206	227.759	243.137	199.112	11254.4	43541.4	8219.57	35260.9	16197.4	163.497	103.505	158.991	141.99	127.211	193.622	154.018	192.838	186.154	176.328
705	223.318	197.774	201.087	220.544	189.011	285.623	286.513	230.207	257.414	205.022	11260.9	43938.1	8498.01	55733.3	16211.2	173.677	110.041	152.16	150.81	132.222	204.61	164.946	188.201	203.596	177.75
706	219.292	189.933	217.129	225.631	195.192	286.994	289.986	246.533	257.624	212.953	11267.1	44247.9	8861.83	64138.9	16208	168.257	104.475	161.128	155.997	134.384	200.584	163.514	205.435	201.756	189.894
707	207.585	176.873	218.768	221.851	187.038	283.605	298.39	253.559	268.827	212.47	11270.6	44505	9328.4	83598.9	16203.1	160.826	93.2636	158.912	153.755	133.655	199.211	163.06	206.582	202.733	182.552
708	220.286	210.052	220.973	226.763	195.452	293.175	313.551	258.236	274.756	212.744	11290.5	44756.1	9914.21	94749.6	16206.6	171.483	115.765	159.283	156.969	135.066	210.127	178.699	210.432	206.14	180.621
709	222.049	200.462	229.038	218.991	186.834	295.441	319.442	268.61	274.199	217.84	11325.8	45056.2	10634	106913	16209	178.672	114.445	174.007	156.632	137.918	207.532	179.816	215.013	204.835	184.992
710	229.011	219.501	224.196	237.793	204.764	302.64	333.876	275.81	281.777	224.115	11362.7	45470.6	11497.8	120140	16217.1	172.767	122.36	161.247	164.604	139.383	221.858	199.38	209.036	213.262	191.288
711	219.032	238.926	220.208	241.25	212.631	297.257	348.711	284.746	290.761	228.132	11419.3	46085	12515.8	134483	16233	171.315	134.682	158.202	169.202	132.397	212.427	217.274	207.992	217.187	194.166
712	234.434	236.339	241.374	227.38	224.964	307.263	353.052	295.215	286.443	234.329	11519.6	46992.5	13692.9	149993	16266.2	184.222	127.723	179.307	151.389	156.801	228.308	214.415	219.538	209.006	201.053
713	244.131	239.211	229.789	217.883	209.585	310.054	359.252	302.558	288.581	234.988	11690.8	48291.2	15033.1	166723	16327.2	192.2	125.869	169.808	136.881	144.833	233.818	213.479	214.319	204.243	197.854
714	256.701	240.181	231.34	246.677	215.102	318.35	360.296	312.385	302.584	234.661	11964.7	50086	16545.1	184727	16428.2	195.023	131.604	173.283	161.861	147.907	243.004	208.657	216.348	220.503	200.366
715	253.061	223.192	231.257	236.177	217.799	317.096	359.888	320.349	308.287	236.788	12421.3	52491.3	18235.8	204056	16581	192.258	125.582	169.263	165.058	142.863	237.698	207.036	214.374	220.465	202.299
716	267.571	248.619	224.743	234.224	203.04	326.215	369.832	328.069	312.781	231.231	13128.8	55619.1	20107.6	224764	16817.4	209.28	135.962	162.895	164.467	143.401	250.77	215.71	210.163	216.45	196.512
717	246.329	223.961	220.148	237.375	198.664	321.972	369.167	337.327	319.424	228.833	14161.9	59567.8	22169.4	246904	17165.2	190.108	119.817	163.881	163.719	142.946	235.746	207.792	208.051	219.427	189.6
718	243.599	226.66	227.283	242.765	221.942	326.566	373.685	351.775	329.212	238.339	15591.7	70275.7	24430.7	270531	17647.4	187.82	122.247	173.19	170.665	155.82	236.683	208.966	216.265	223.086	207.022
719	242.651	225.837	215.587	230.193	212.424	329.074	378.713	364.582	334.921	230.36	17494.4	77157.8	26905.4	295697	18298.3	181.568	120.079	141.702	158.185	146.066	237.259	207.383	210.662	217.616	199.754
720	248.04	227.769	241.484	235.225	214.886	335.705	383.412	375.73	347.289	232.123	19929.6	85117.5	29612.3	322458	19157.6	199.941	126.011	179.763	164.003	152.664	242.658	212.397	224.655	220.837	200.661
721	249.961	228.832	252.884	244.774	204.877	341.197	386.642	388.991	354.762	236.689	22942.9	94193.6	32576.4	350865	20269.1	200.235	128.04	178.403	165.503	144.87	245.227	203.428	229.177	230.304	193.079
722	267.93	235.946	261.7	231.476	208.853	354.48	394.447	405.41	370.102	240.036	26581.5	104415	35829.4	412844	21676.4	209.363	126.486	187.801	154.919	155.006	260.164	211.415	239.021	217.642	199.664
723	280.459	257.621	244.965	223.422	217.593	364.43	401.876	410.204	382.04	245.999	30888	115809	39407.2	446524	23429.8	216.239	123.588	182.733	158.895	157.989	263.29	211.481	223.516	217.876	198.358
724	277.427	254.308	231.636	256.244	217.512	372.867	409.049	420.066	397.362	255.475	35901	128409	43351.5	482069	25577.6	208.868	134.937	173.326	175.438	161.086	264.831	213.214	215.722	232.262	206.336
725	283.236	251.764	250.698	256.177	211.224	382.562	417.633	436.568	409.372	262.16	41674.3	142244	47707.7	519535	28174.3	212.807	131.633	189.51	179.882	155.753	268.05	211.455	229.177	234.764	205.068
726	287.521	248.552	260.241	256.418	215.583	396.203	425.521	450.576	421.75	277.117	48260.4	157349	52531.4	558979	31274.7	199.525	128.838	181.241	177.925	154.409	264.727	217.443	234.464	236.828	207.865
727	280.299	237.883	252.099	251.067	202.53	411.146	432.942	463.344	434.655	284.903	55720.1	173765	57879.6	600454	34936.1	204.274	125.697	182.523	175.464	143.379	269.27	207.529	229.289	233.606	204.662
728	277.223	241.506	257.658	248.656	232.096	428.944	443.54	481.27	455.087	299.976	64125.8	191529	63812.5	644018	39215.7	175.785	115.268	180.505	164.905	161.772	263.295	210.84	237.169	234.895	213.251
729	275.175	251.099	254.229	260.178	213.407	446.535	454.781	497.175	475.585	309.702	73561.4	210691	70395.1	689725	44172	208.222	130.723	184.671	183.761	156.849	268.027	214.81	240.025	240.809	206.876
730	283.43	244.607	251.2	252.208	210.923	468.443	468.142	510.914	492.914	322.272	84119.4	231299	77694.1	737633	49862	218.318	131.926	179.457	168.576	150.199	272.866	216.458	229.938	240.491	200.086
731	274.186	228.422	271.371	240.548	221.058	489.946	499.861	531.077	512.473	351.568	95904.6	277089	85780.6	787798	56350.4	204.954	115.009	199.263	160.574	156.312	267.115	209.721	243.615	230.189	209.69
732	271.845	250.291	262.108	249.925	213.675	512.206	518.635	548.426	544.393	383.477	109027	302400	94726.3	840276	63707.2	205.288	129.739	188.514	163.109	164.104	263.998	215.071	239.213	232.891	211.714
733	275.909	247.621	273.119	246.062	208.416	540.347	535.914	572.989	588.459	416.503	123606	329415	104607	895124	72008.5	196.887	127.234	194.234	152.989	148.759	265.922	213.367	238.659	237.678	205.144
734	276.221	239.041	249.9	263.393	201.102	576.571	560.387	598.006	706.773	459.794	139763	358203	115512	1.01217e+06	81348.9	202.824	128.925	180.532	164.499	143.871	265.155	219.353	230.302	238.033	197.567
735	215.163	161.045	210.729	149.62	199.094	185.021	127.498	189.171	140.239	171.663	2389.41	5020.9	1229.39	2622.79	2271.89	164.279	93.5747	158.814	112.1	144.557	185.345	145.384	188.186	141.711	175.077
736	172.372	159.635	214.266	160.815	186.983	162.01	149.294	182.222	152.32	166.289	4267.72	9581.64	2243.91	3526.14	4275.17	128.981	91.9499	154.79	119.239	132.217	156.654	145.169	181.953	150.892	164.16
737	195.57	150.152	208.052	147.135	196.803	181.623	159.019	190.399	149.453	174.863	5698.06	13707.4	3785.75	4208.37	6031.55	141.751	82.9116	158.85	105.712	140.796	171.725	139.238	182.939	140.465	173.478
738	209.022	166.083	219.712	163.262	184.839	199.055	163.557	197.209	165.9	165.719	6741.09	20747.3	4360.27	4719.66	7554.84	152.494	96	171.523	120.798	130.701	176.542	141.538	192.617	159.035	157.85
739	190.584	171.267	199.734	154.89	183.458	196.255	168.531	183.896	167.107	166.227	7458.29	23708	4830.26	5125.3	8862.33	143.34	82.7852	154.891	109.397	131.4	173.16	137.26	181.007	147.866	160.538
740	180.691	171.971	220.892	171.534	185.036	207.732	175.688	200.831	184.348	169.774	7911.41	26325.2	5215	5514.37	9969.71	131.109	98.5305	165.965	126.381	132.531	162.407	137.767	195.786	161.275	160.828
741	180.479	164.235	188.586	170.907	171.701	220.471	185.772	173.69	191.461	164.918	8159.46	28621.2	5526.61	6002.37	10893.2	115.42	89.2871	142.27	130.532	121.267	160.144	139.055	166.527	161.441	157.953
742	186.962	168.221	203.991	168.724	180.983	232.724	194.505	187.388	198.576	170.483	8264.03	30618.7	5952.68	6726.72	11649.1	135.363	97.4057	152.64	123.779	123.666	167.782	143.84	181.807	159.351	162.09
743	183.357	157.751	200.829	182.6	187.984	250.259	199.346	186.586	210.664	174.057	8284.25	32339.5	6087.63	7810.14	12253.6	138.045	87.6067	150.738	130.16	130.066	175.137	139.081	182.196	167.476	167.197
744	200.033	158.095	188.743	170.04	189.765	263.66	207.521	185.89	209.697	173.707	8279.36	33805.1	6186.79	9340.1	12723.6	149.216	94.6784	140.94	127.792	129.667	177.563	138.053	176.544	163.486	171.726
745	208.131	148.286	200.904	182.983	188.5	267.667	212.896	192.844	219.491	178.509	8292.56	35037.3	6338.23	11357	13075.2	151.35	84.0482	148.306	132.203	131.545	181.875	129.416	178.051	172.149	163.884
746	222.734	140.486	202.337	194.532	203.516	268.577	224.303	199.829	218.891	189.529	8306.63	36057.4	6423.59	13884.2	13326.3	164.073	81.0623	150.152	136.597	141.333	195.524	126.869	184.86	177.81	172.908
747	191.526	162.171	199.215	194.873	183.817	258.463	236.957	206.623	224.19	181.125	8307.48	36885.3	6540.36	20548.1	13493.7	141.234	92.4184	152.403	139.854	127.025	180.102	135.155	181.95	178.764	163.958
748	200.577	151.744	192.413	198.906	187.659	259.689	240.742	207.66	225.463	190.658	8306.19	37544.9	6710.21	24733.9	13593.5	151.009	86.1646	144.42	143.867	126.101	184.398	135.614	179.933	183.872	166.938
749	202.762	159.983	204.451	206.992	192.383	263.734	254.659	222.519	234.329	192.582	8306.46	38062	6954.65	34968.6	13641.9	156.333	90.843	152.037	147.21	121.782	187.817	138.299	187.076	193.163	169.346
750	206.523	169.406	202.29	227.972	185.433	263.694	265.017	229.144	248.872	198.39	8314.12	38463.6	7281.28	55558.3	13655.7	155.011	97.7494	157.174	158.567	123.457	189.201	145.713	187.277	206.873	164.215
751	201.939	163.983	194.006	237.829	196.506	265.224	270.033	237.317	251.849	210.41	8323.27	38781.4	7703.24	63990.4	13652.4	149.542	92.6067	147.245	166.41	130.13	185.45	145.431	191.775	208.903	184.571
752	202.22	177.306	219.963	223.259	200.636	266.465	279.832	252.101	259.875	213.387	8330.77	39051.8	8236.21	83491	13647.8	151.936	98.4667	162.889	157.502	136.224	188.486	151.248	205.676	206.987	184.417
753	217.344	194.713	231.33	246.271	205.596	273.737	296.53	259.886	268.398	215.045	8356.42	39324.8	8894.72	94657.4	13651.1	164.462	108.542	170.405	174.14	135.598	196.242	169.099	211.784	214.805	187.92
754	202.144	197.715	209.92	225.11	205.883	271.804	301.5	258.05	264.169	217.68	8400.89	39660.7	9690.33	106835	13654.1	157.21	112.065	162.322	165.144	143.676	186.382	168.313	197.611	206.098	184.189
755	208.624	221.068	214.082	235.618	221.307	277.363	318.248	267.866	269.356	227.636	8451.97	40130.4	10631.3	120073	13663.6	152.861	123.927	155.847	164.081	143.56	197.807	186.592	199.379	214.076	194.329
756	208.826	225.613	214.976	244.659	218.077	277.412	330.186	277.165	279.797	226.482	8531.05	40827.4	11724.1	134425	13682.5	157.698	130.181	157.007	176.371	130.511	198.153	200.707	201.916	221.66	194.129
757	218.769	214.054	228.565	237.824	216.287	285.987	337.068	293.011	276.12	229.989	8667.81	41851.7	12973	149944	13721.8	165.707	117.743	171.555	158.343	143.999	207.102	202.433	212.399	215.66	195.512
758	232.76	214.688	221.109	234.193	210.89	289.593	338.062	298.183	278.838	233.553	8897.37	43308	14380.7	166682	13793.4	177.715	115.557	165.62	149.27	139.09	216.011	197.665	210.533	210.422	200.517
759	234.077	219.576	236.316	249.811	212.018	296.541	340.357	313.347	292.756	228.046	9262.92	45304.9	15954.7	184692	13912.4	173.705	123.775	180.073	166.974	136.176	217.076	196.457	219.843	223.439	193.625
760	229.283	217.375	227.518	241.601	212.305	296.407	343.938	317.319	294.718	236.111	9850.6	47955.4	17701.9	204027	14093.4	166.55	122.309	170.42	170.244	131.588	217.367	195.382	212.152	218.731	201.051
761	255.314	228.361	225.013	242.406	218.754	307.692	353.659	327.759	303.66	234.717	10731.6	51364.4	19624.6	224740	14371.2	190.059	127.06	165.928	176.104	143.687	233.597	202.283	209.659	221.763	199.865
762	234.869	211.519	233.79	246.258	220.177	303.198	352.77	339.617	311.637	231.04	11974.1	55620.7	21732.4	246885	14776.8	174.11	119.014	177.972	172.917	149.875	221.047	192.392	215.294	222.995	193.292
763	231.828	215.914	242.677	249.959	226.87	307.417	360.235	355.052	324.33	239.024	13637.7	66970.9	24034.8	270515	15335.5	172.934	122.602	188.194	176.133	150.44	220.801	196.839	225.778	225.859	202.757
764	223.874	214.94	228.977	254.649	212.924	309.034	364.272	365.607	329.847	224.781	15779.8	74165.4	26546.7	295685	16081.9	163.33	115.459	153.681	176.486	139.666	220.234	196.991	210.452	223.67	193.025
765	234.809	236.31	241.186	251.707	217.08	314.72	370.311	374.19	340.209	228.31	18445	82419.4	29287.1	322449	17055.3	182.614	138.725	182.32	179.828	145.87	220.023	204.028	223.759	224.934	197.111
766	241.665	228	248.586	259.268	215.284	323.304	373.39	388.815	348.536	238.132	21669.4	91767.6	32281.8	350859	18296.2	186.689	131.097	182.532	177.289	145.982	228.21	196.941	232.153	234.34	196.208
767	258.236	230.963	251.795	250.653	213.665	338.851	381.664	406.293	362.456	240.104	25494.6	102236	35562.1	412843	19844.7	195.405	128.022	184.889	170.334	150.009	250.124	202.694	239.156	223.354	196.686
768	266.165	250.288	240.954	226.761	213.839	345.43	389.85	410.704	375.012	242.798	29961.8	113854	39165.2	446524	21745.3	199.368	117.607	183.971	161.638	147.406	249.783	205.984	227.876	219.487	196.055
769	276.209	243.035	232.443	269.681	210.518	357.009	396.314	420.111	389.604	250.805	35111.8	126653	43132.1	482071	24041.5	199.978	132.127	179.044	184.181	146.91	252.47	207.285	219.679	236.428	202.016
770	273.221	241.115	239.878	250.047	206.674	368.265	406.042	434.175	400.809	259.638	41000.3	140666	47509.1	519539	26783.8	200.621	128.466	184.771	177.83	141.578	252.108	205.745	228.28	238.445	204.539
771	265.297	250.96	252.097	255.131	218.697	381.202	414.787	449.204	414.468	276.863	47682.5	155929	52352	558984	30022.1	180.994	134.535	178.054	177.457	149.436	253.642	218.442	233.363	244.497	211.043
772	254.262	228.882	257.901	256.286	208.669	395.397	421.4	465.018	427.45	284.368	55222.8	172485	57717.6	600460	33812.1	178.543	122.2	189.776	180.802	140.585	250.736	207.604	235.823	238.479	204.495
773	260.802	219.365	257.032	258.49	232.294	413.071	432.431	479.636	448.152	299.967	63697.1	190373	63666.4	644025	38208.8	161.537	111.965	183.209	174.112	153.622	249.741	207.074	240.198	240.33	211.622
774	267.259	230.141	250.955	288.329	226.749	432.991	443.743	494.791	470.653	311.997	73191.6	209644	70263.6	689734	43270.5	194.135	126.347	186.23	207.156	154.152	259.438	210.847	238.395	254.3	205.49
775	268.06	231.233	248.278	281.568	210.327	455.885	456.985	509.909	487.423	323.378	83801.4	230351	77576.2	737643	49054.7	200.787	124.713	182.695	191.822	142.621	263.577	215.181	234.159	248.108	201.611
776	273.92	223.097	258.538	253.096	221.226	479.78	490.229	528.509	507.071	350.023	95631.4	276306	85674.9	787809	55625.5	197.447	118.131	193.058	170.913	150.012	259.181	205.445	239.713	234.125	203.678
777	265.7	238.319	257.134	253.43	222.949	504.433	510.475	548.551	536.112	384.315	108793	301688	94631.2	840288	63054.4	193.003	127.238	187.798	166.962	160.785	255.863	213.771	241.353	232.619	211.337
778	265.866	231.697	247.936	250.557	206.288	532.101	529.422	568.347	581.927	415.404	123408	328767	104522	895136	71419.3	181.83	123.702	179.509	154.378	137.342	255.23	210.073	228.866	242.851	193.084
779	268.315	243.585	238.666	270.66	216.774	566.421	552.535	596.664	702.897	459.975	139597	357611	115436	1.01219e+06	80815	189.508	139.064	176.182	170.287	148.497	254.472	216.154	229.17	241.112	199.197
780	197.834	162.744	183.459	134.567	193.632	172.455	140.8	159.475	128.644	176.117	1878.1	4558.33	1026.5	907.661	2006.73	151.198	109.002	132.388	102.981	148.412	181.188	145.843	164.328	133.473	179.88
781	188.676	159.569	182.962	142.787	196.198	168.605	152.986	173.496	137.383	174.944	3304.89	8683.23	2576.71	1600.42	3759.6	139.28	102.18	138.863	106.869	147.322	172.305	141.903	170.582	132.926	170.079
782	170.304	174.003	205.329	168.505	171.057	166.17	165.946	187.674	162.481	159.025	4348	15725.4	3158.56	2148.25	5281.93	126.908	115.934	157.544	130.095	130.845	156.259	154.26	185.241	155.095	156.822
783	199.717	163.292	207.245	154.217	154.854	190.779	164.562	184.747	155.361	150.268	5066.88	18687.6	3637.6	2635.2	6589.04	151.276	87.7156	159.79	113.622	116.885	178.62	140.714	182.263	144.445	140.936
784	191.371	172.549	210.527	143.875	178.962	201.463	171.171	191.48	151.273	168.32	5522.27	21306.9	4028.61	3177.54	7696.56	141.567	112.673	157.044	110.539	136.477	174.611	144.867	186.179	139.372	159.576
785	182.63	164.67	176.26	156.931	193.816	205.035	178.519	167.355	169.087	175.547	5773.31	23604.9	4343.7	3906.45	8620.28	120.838	100.682	132.026	123.374	144.922	164.966	145.029	159.425	151.683	173.94
786	201.102	163.976	187.287	170.41	180.226	227.001	185.857	174.321	178.039	170.536	5882.13	25604.7	4777.03	4934.64	9376.17	145.76	107.368	140.573	129.246	131.589	179.757	145.309	168.337	156.847	163.794
787	199.807	154.762	192.154	177.173	188.754	240.928	189.177	182.277	190.434	174.482	5906.08	27327.6	4916.58	6335.73	9980.6	151.344	96.2366	143.931	129.557	136.434	188.372	145.073	173.284	160.083	165.604
788	187.006	152.969	177.559	176.857	184.65	245.292	197.554	178.278	193.425	172.346	5904.3	28795.2	5021.67	8151.5	10450.5	141.648	105.089	130.379	136.807	133.165	177.977	147.164	168.295	163.369	162.184
789	183.898	159.784	194.968	180.878	172.682	241.914	205.972	190.53	195.81	168.441	5919.76	30029.4	5194.19	10404.4	10802.1	135.321	102.026	144.229	134.819	127.609	171.407	144.017	175.211	166.64	156.178
790	203.479	158.814	197.176	177.638	180.595	244.089	214.632	199.843	194.627	178.351	5934.86	31051.6	5297.64	13118.3	11053.4	150.841	105.953	146.322	129.051	130.831	186.421	140.002	182.35	162.946	159.899
791	202.487	156.11	205.649	177.616	190.335	248.908	224.621	207.322	201.362	184.396	5936.73	31881.9	5440.31	20041.5	11220.8	149.948	99.9649	157.015	131.418	136.326	189.272	143.406	185.524	166.48	172.059
792	209.668	157.431	187.803	186.571	179.749	247.13	227.833	203.341	201.908	183.858	5937.1	32544.3	5645.13	24316.4	11320.7	158.334	100.811	139.366	138.771	127.402	193.032	145.634	175.754	172.56	166.945
793	196.321	181.399	207.797	201.548	183.881	243.81	244.165	225.72	213.574	193.195	5938.54	33065.3	5933.82	34677.6	11369.2	153.262	115.993	155.648	149.283	121.605	183.047	161.508	191.151	185.912	175.622
794	199.679	171.871	200.398	219.407	200.468	244.569	252.143	229.345	227.567	205.705	5948.54	33472.6	6314.39	55379.8	11382.9	150.486	109.743	154.959	157.461	141.249	185.451	161.703	193.044	195.975	177.181
795	209.556	182.565	214.015	214.673	201.511	253.165	259.91	244.556	228.401	208.68	5961.06	33799.7	6797.6	63837.2	11379.7	156.32	116.07	162.756	155.956	139.94	191.498	167.152	205.104	193.232	186.298
796	214.283	176.115	211.693	206.311	210.439	256.608	267.698	249.083	235.346	217.674	5974.63	34085.9	7397.33	83376.3	11374.9	161.82	107.343	155.94	151.516	150.899	197.396	165.609	206.821	195.286	193.277
797	220.991	207.827	216.837	215.536	203.1	264.706	284.383	257.947	241.032	211.672	6009.69	34385.1	8125.19	94557.6	11378.5	167.222	130.98	158.879	158.121	143.444	205.574	182.041	211.25	192.407	190.282
798	209.425	204.147	220.539	200.062	203.814	260.906	291.454	267.378	239.184	218.182	6066.96	34762.8	8989.83	106748	11382	163.801	133.307	170.533	151.582	150.615	199.903	183.74	213.745	189.997	192.954
799	224.206	228.273	218.84	217.607	217.149	268.655	308.076	275.458	247.14	223.341	6139.04	35297.5	9996.9	119997	11393.1	165.158	146.174	158.094	158.78	149.128	210.281	199.776	214.264	200.268	199.484
800	220.149	234.128	221.201	225.825	232.98	272.091	320.722	286.582	259.363	226.995	6250.72	36089.8	11152.5	134359	11416.1	167.92	155.171	161.205	168.496	144.625	211.812	212.353	213.37	206.034	208.459
801	235.317	255.05	222.533	212.368	228.35	281.095	331.117	290.245	256.067	230.535	6438.89	37247.7	12459.3	149886	11463	180.376	159.555	166.171	148.067	158.967	223.68	219.004	213.579	200.749	205.255
802	228.499	237.785	221.622	208.918	211.435	280.127	330.235	302.168	261.799	232.036	6748.59	38880.5	13919.7	166631	11548.6	175.664	142.634	166.003	137.637	147.192	223.479	209.896	215.515	196.051	207.364
803	234.645	233.793	224.099	233.968	229.696	287.539	331.461	310.486	274.315	234.23	7230.95	41097.4	15540.8	184647	11690.3	176.299	150.135	170.255	161.761	157.745	227.844	213.071	216.258	211.983	207.501
804	245.068	244.199	234.528	220.386	240.281	292.085	335.286	320.52	277.206	237.818	7974.66	44006.7	17330	203987	11906.6	181.481	157.261	175.851	160.633	161.037	234.733	213.017	219.691	205.021	217.932
805	249.947	247.502	218.042	230.608	217.875	294.955	346.614	326.502	288.543	230.832	9042.46	47703.2	19290.9	224705	12234.5	188.942	153.441	161.467	171.167	153.879	234.849	221.3	209.828	213.569	204.801
806	241.604	229.512	226.331	225.116	220.864	296.775	346.019	337.487	296.433	227.056	10487.6	52264.1	21431.9	246854	12708.9	180.971	142.504	170.399	163.184	158.556	231.891	207.482	215.297	212.695	206.94
807	239.348	237.813	227.328	238.144	246.373	300.801	351.89	352.919	305.76	242.256	12355.1	64218.5	23764.3	270488	13355.7	180.93	150.099	175.783	174.895	174.623	230.098	212.481	224.309	218.646	219.053
808	243.065	234.056	208.79	225.293	209.107	306.691	355.297	358.961	311.013	225.291	14686.8	71694.4	26302.5	295661	14208.7	178.096	146.421	141.559	162.23	144.323	237.044	206.956	205.447	212.022	202.617
809	243.24	247.103	230.22	226.094	199.524	310.127	360.352	370.816	320.797	222.696	17520.9	80208.1	29066.1	322427	15303.9	191.855	158.907	173.15	166.4	141.916	233.96	213.259	220.054	215.001	191.637
810	240.131	233.628	238.826	244.524	206.756	318.314	365.708	385.587	329.69	229.477	20890.7	89791.5	32082	350841	16677.6	187.109	154.221	172.723	175.29	148.087	238.635	207.858	226.283	224.104	196.386
811	261.709	250.362	253.2	223.13	204.25	333.062	374.379	402.145	341.612	231.943	24839.9	100471	35381.2	412829	18364.3	199.026	158.25	185.124	156.125	152.239	253.542	215.446	235.8	208.123	199.373
812	280.491	260.703	231.075	214.743	215.28	346.143	381.865	407.604	356.069	240.225	29409.4	112276	39001.1	446512	20402.8	213.734	137.755	172.55	159.392	158.399	265.085	215.685	222.258	210.859	201.574
813	278.049	252.206	237.622	247.06	206.311	355.234	388.108	421.985	371.94	244.028	34645.6	125241	42983.6	482061	22832.7	205.904	155.881	180.348	177.307	153.611	262.012	218.445	226.476	225.925	199.039
814	276.888	255.851	247.372	245.782	220.036	367.271	399.537	434.913	386.021	260.184	40604.3	139401	47374.6	519530	25700.5	204.613	154.216	188.498	181.469	163.13	265.312	218.782	230.354	228.592	210.474
815	276.981	263.829	256.539	245.039	230.194	381.544	409.871	449.534	398.383	275.449	47344.4	154793	52230.6	558976	29054.7	190.595	161.562	181.191	174.269	168.445	264.909	232.238	234.525	231.828	216.455
816	268.248	248.898	237.76	245.143	212.599	397.677	415.346	461.164	410.891	280.472	54932.5	171463	57607.8	600455	32949.6	190.986	152.655	173.272	177.113	151.921	261.781	215.572	224.748	227.395	206.915
817	289.292	246.047	255.807	235.921	225.182	418.951	426.994	479.355	430.276	291.474	63447.8	189453	63567.5	644021	37440.1	182.912	138.697	182.749	162.914	160.913	269.044	218.911	241.031	228.329	211.323
818	289.214	244.852	252.618	250.981	204.383	437.627	438.431	495.037	450.868	302.179	72977.5	208814	70174.5	689731	42584.2	213.044	150.174	186.087	188.042	150.217	274.927	222.355	241.258	235.617	199.418
819	283.008	248.614	255.975	244.262	201.538	459.093	451.821	509.005	470.74	316.346	83618.2	229599	77495.8	737641	48440.7	213.718	154.13	185.939	170.506	144.184	269.274	226.073	236.982	237.069	198.194
820	275.852	246.684	262.415	249.611	213.562	483.311	484.805	529	495.767	345.818	95475.4	275688	85602.5	787807	55074.3	200.378	143.087	194.53	175.066	153.841	264.211	217.831	245.413	231.016	201.228
821	281.774	261.474	249.915	250.103	213.845	510.458	505.026	547.656	524.958	377.647	108661	301126	94566.1	840287	62557.9	207.343	157.098	180.544	172.077	164.07	267.516	222.323	237.389	230.596	206.893
822	273.756	265.762	267.13	257.356	224.215	538.894	523.269	573.104	568.566	412.882	123298	328255	104463	895136	70969.9	191.332	160.961	192.126	167.73	160.222	265.62	219.719	240.889	236.142	207.459
823	275.918	254.816	263.405	257.907	206.282	574.478	547.376	603.085	689.735	453.765	139507	357147	115382	1.01219e+06	80407.5	198.667	162.939	192.793	166.709	150.614	266.85	227.098	244.323	233.392	199.659
824	197.492	155.505	185.722	148.795	183.798	170.083	135.747	161.102	134.808	163.806	1430.26	4122.1	1562.99	707.084	1757.24	145.479	102.375	135.789	111.711	136.411	168.219	144.26	164.162	140.467	165.61
825	192.446	172.785	181.24	177.345	160.051	178.433	157.631	173.326	159.819	154.399	2470.27	11163.7	2151.3	1274.76	3277.05	138.566	115.727	134.917	134.37	119.675	167.356	149.552	166.132	158.45	156.353
826	181.271	159.993	201.166	154.316	207.101	173.458	161.437	180.563	148.916	181.686	3189.1	14126.5	2635.59	1811	4583.44	135.779	87.153	146.604	111.368	152.713	165.168	140.404	173.06	141.265	180.852
827	177.359	168.778	215.826	141.272	195.387	179.843	164.656	189.379	139.926	175.585	3646.62	16747.3	3031.47	2441.89	5690.38	130.51	110.663	155.399	107.362	146.867	160.475	142.525	184.418	134.05	175
828	195.521	162.229	162.815	157.794	182.232	197.827	168.931	160.465	159.735	167.583	3901.34	19047	3348.81	3284.72	6613.76	125.742	100.422	116.578	121.943	133.789	170.504	143.048	150.683	148.638	163.975
829	178.453	156.813	175.1	163.056	179.176	204.722	174.347	166.294	167.936	169.393	4014.55	21048.4	3787.67	4427.92	7369.79	128.633	103.097	125.936	121.661	128.334	167.962	144.325	158.94	147.709	166.788
830	193.735	154.991	184.059	164.436	199.622	222.53	179.802	175.285	177.801	178.769	4043.75	22772.9	3932.03	5926.54	7974.03	145.858	99.3896	131.937	119.852	144.289	176.702	141.539	165.651	148.475	173.439
831	193.259	159.822	172.809	169.397	176.661	230.779	187.886	168.809	182.173	167.323	4046.24	24242.5	4044.09	7816.72	8443.67	143.715	111.817	122.756	129.251	124.623	177.198	143.722	165.818	155.244	160.948
832	195.239	152.498	198.232	172.19	174.319	233.237	193.815	187.232	183.297	167.337	4064.26	25478.5	4243.23	10124.5	8795.24	142.284	100.26	140.009	126.457	127.699	175.418	140.467	177.517	160.986	160.195
833	213.324	161.141	208.604	177.949	186.824	235.45	204.296	196.328	184.732	179.77	4081.64	26502.8	4369.37	12878.7	9046.48	155.801	108.209	147.335	127.708	133.503	189.501	142.661	185.721	163.831	164.952
834	182.099	153.078	208.735	176.055	186.747	225.47	213.465	206.499	188.943	181.374	4085.07	27335.6	4544.02	19855	9213.72	132.996	100.913	151.955	129.434	131.894	175.091	142.615	187.564	164.869	168.113
835	189.278	158.249	194.41	173.165	183.721	223.58	218.679	201.462	188.9	183.18	4087.1	28001.5	4789.43	24147.3	9313.67	141.922	102.34	139.043	127.31	128.676	179.201	145.646	176.844	163.706	173.344
836	195.378	177.377	220.469	194.288	183.617	230.221	232.905	224.032	207.212	183.234	4091.26	28526.4	5127.42	34533.1	9362.43	149.468	116.459	158.389	139.903	122.248	180.149	153.829	193.707	179.147	168.656
837	190.857	180.693	209.317	212.086	200.971	227.23	239.533	227.614	216.63	201.25	4104.86	28940.2	5564.38	55257.5	9376.54	141.632	116.364	155.98	149.968	138.535	179.959	154.802	193.512	192.612	185.199
838	193.683	176.575	215.76	199.477	214.09	229.707	246.278	238.037	216.302	207.442	4122.54	29277.9	6108.49	63719.9	9373.16	144.18	114.986	157.41	142.675	147.579	180.209	158.063	204.379	185.596	194.263
839	190.369	175.966	227.436	219.361	220.075	231.522	256.055	248.185	231.285	214.632	4145.14	29582.7	6771.62	83267	9368.33	141.27	108.426	162.663	156.007	156.716	182.061	160.427	208.226	204.013	200.123
840	197.399	194.872	226.089	218.787	202.966	241.944	269.638	256.262	235.39	208.01	4194.83	29912.8	7561.48	94451.4	9372.02	148.617	123.715	160.053	157.545	140.432	190.65	173.594	209.857	195.075	190.345
841	182.785	190.633	228.218	201.55	220.954	235.95	275.265	263.495	232.342	216.582	4272.5	30339.8	8485.27	106644	9376.4	142.154	126.176	170.769	148.969	161.862	179.783	175.366	211.453	189.882	200.66
842	206.337	221.53	236.539	216.714	231.158	249.057	296.886	275.757	241.74	224.156	4374.84	30950.3	9546.93	119896	9389.86	150.535	144.658	166.679	152.885	156.343	197.554	195.357	214.302	199.846	204.073
843	211.475	222.627	231.292	227.403	248.631	253.91	309.059	283.85	254.087	229.781	4533.62	31852.9	10751.7	134260	9417.73	159.214	146.366	164.487	166.827	152.913	205.456	199.288	213.95	207.514	213.381
844	225.246	235.149	221.593	213.158	231.274	261.158	319.613	285.097	248.186	228.915	4792.05	33162	12102.1	149789	9474.78	170.955	147.763	160.964	146.299	159.226	210.006	214.266	212.447	197.693	211.576
845	228.87	233.583	213.305	223.196	217.277	263.276	320.581	293.999	256.111	229.31	5203.36	34989	13602.1	166535	9577.98	173.532	141.921	153.755	145.268	151.811	214.288	205.154	207.429	199.845	205.044
846	237.34	222.424	220.416	239.222	216.223	272.722	321.472	303.724	269.78	230.864	5822.29	37440.5	15258.2	184553	9748.81	175.018	143.44	160.807	160.928	146.431	222.276	206.745	211.131	209.801	204.384
847	239.046	218.074	226.212	226.396	229.796	274.138	324.98	315.621	273.207	233.392	6727.47	40616.2	17077.8	203895	10008.4	174.964	142.791	160.508	165.013	151.559	219.92	208.62	209.798	207.721	209.893
848	241.189	232.339	218.894	227.214	225.283	277.604	334.637	324.25	283.497	235.494	7964.77	44598.5	19065.1	224614	10397.8	179.17	147.073	154.245	167.76	155.68	227.04	215.131	206.743	209.115	209.763
849	236.423	233.632	225.511	238.093	241.677	279.582	335.556	336.222	291.829	233.007	9574.04	49450.8	21230.4	246764	10952.3	172.858	146.592	164.346	171.063	171.093	219.812	205.02	209.996	214.901	213.389
850	230.492	234.826	238.218	239.765	235.633	283.31	343.511	350.15	298.863	231.47	11589.9	61957.6	23583	270399	11697.8	171.045	150.584	177.516	172.458	164.836	222.048	211.157	220.37	218.646	210.298
851	227.77	233.971	220.876	229.534	213.152	285.908	347.872	357.253	303.95	221.235	14049.9	69679.5	26139.8	295573	12665.5	166.531	150.036	143.622	159.654	144.723	220.151	209.11	207.784	213.853	196.534
852	225.975	236.072	234.95	241.34	223.364	292.806	350.86	369.709	318.231	226.368	16991.1	78415.8	28920.3	322340	13885.6	174.231	155.834	171.039	173.978	157.755	222.446	205.893	218.311	222.17	202.164
853	250.261	237.734	237.52	251.042	220.685	307.782	355.602	380.224	325.37	229.938	20449.7	88198.2	31950.3	350754	15388.2	191.643	158.813	165.614	174.822	156.233	237.114	208.2	217.83	226.021	200.314
854	261.975	241.304	256.969	235.487	226.922	323.715	365.504	400.962	338.463	234.518	24471	99053.2	35262.7	412744	17203.3	196.431	155.616	178.537	162.811	166.234	252.204	214.282	237.052	215.391	206.138
855	262.617	244.085	234.702	211.66	219.14	329.965	373.625	403.553	349.65	236.196	29100.6	111014	38894.3	446428	19363.9	195.495	136.575	171.044	156.276	158.038	253.803	214.411	218.795	212.906	199.181
856	262.697	238.949	242.681	234.93	226.122	337.857	379.679	420.002	363.165	245.424	34385.7	124114	42887	481978	21907.4	189.148	151.036	177.815	165.35	168.003	249.097	213.834	224.056	221.187	206.549
857	254.359	245.304	256.892	245.585	231.766	347.123	390.117	434.737	380.551	261.025	40384	138393	47287.9	519448	24879.1	183.348	149.983	189.436	179.583	169.221	246.826	216.147	234.033	229.655	216.336
858	267.457	257.876	257.697	261.202	240.74	362.896	399.668	447.13	395.668	275.661	47156.3	153890	52152.3	558894	28326.4	183.817	160.357	176.893	184.055	173.813	253.518	227.967	235.751	240.03	221.749
859	261.638	253.379	249.493	239.533	220.989	381.231	409.063	458.753	405.59	279.848	54771.3	170652	57537.7	600374	32303.3	182.647	157.084	173.756	170.157	155.708	252.743	217.115	228.713	228.265	207.36
860	261.61	256.708	262.339	227.311	221.481	400.776	422.214	476.4	425.348	285.584	63309.3	188722	63504.1	643940	36865.9	163.732	142.832	177.418	155.052	154.748	257.034	224.026	240.277	225.52	208.404
861	284.481	240.119	253.843	256.916	217.707	423.187	432.483	493.05	446.364	299.524	72858.1	208155	70118	689651	42072.6	206.42	149.315	179.08	186.85	155.571	262.932	223.799	244.241	235.578	202.542
862	258.465	245.731	244.607	262.857	222.411	441.958	445.885	506.055	467.959	319.052	83515.9	229004	77445.5	737561	47983	191.201	152.574	173.957	181.294	156.149	252.829	228.584	233.919	239.015	210.249
863	269.978	222.741	256.692	249.48	212.715	468.889	478.144	525.374	493.835	342.305	95388.6	275199	85557.4	787728	54663.1	193.09	132.083	182.759	174.974	149.162	254.37	215.245	241.756	234.167	200.267
864	275.007	254.127	255.527	244.497	219.063	497.578	497.125	545.34	524.326	376.991	108588	300682	94525.4	840208	62186.8	199.763	155.135	179.431	166.151	167.397	261.134	216.261	238.845	234.985	209.641
865	278.11	259.883	262.058	254.069	221.781	527.684	518.227	569.056	571.045	411.934	123238	327852	104426	895057	70633.4	193.686	160.134	182.94	163.773	156.452	258.238	223.387	234.948	245.931	205.388
866	275.101	254.527	261.257	252.96	237.503	562.132	539.781	598.967	694.557	459.417	139459	356780	115349	1.01211e+06	80100.3	195.197	164.143	184.31	163.964	170.501	260.321	225.383	237.045	233.6	213.211
867	197.271	154.753	197.772	159.178	186.314	170.82	138.882	184.412	146.826	164.602	1046.72	7037.76	611.851	595.959	1525.31	143.14	101.329	158.713	118.768	142.083	173.944	139.964	177.076	153.192	168.224
868	179.088	181.067	199.157	154.185	183.242	164.878	153.444	187.552	143.737	167.05	1762.79	9999.75	1094.15	1174.12	2827.85	132.899	95.0735	155.916	109.905	137.449	167.335	145.934	177.022	141.781	162.627
869	200.082	161.781	195.591	158.554	182.43	189.693	157.559	186.014	146.76	164.704	2222.75	12620.7	1491.22	1874.72	3933.71	143.903	103.744	149.778	118.056	139.545	175.713	142.054	174.232	144.757	160.653
870	184.422	152.594	178.475	160.285	174.292	185.234	159.105	167.913	160.046	160.201	2480.57	14921.4	1808.59	2798.06	4856.65	119.099	91.9771	138.802	122.298	130.185	168.555	145.023	162.239	150.08	157.882
871	194.826	165.297	199.143	155.011	199.421	198.354	170.113	176.717	158.214	177.548	2599.58	16924.2	2258.57	4013.31	5612.52	138.712	108.086	151.295	112.613	144.957	178.512	145.843	172.798	143.716	176.761
872	185.802	157.176	198.162	160.475	203.765	205.007	170.697	176.801	166.169	182.13	2634.63	18650.6	2413.91	5567.85	6216.48	137.737	98.4737	151	114.779	149.105	171.238	142.194	174.825	146.404	177.036
873	180.791	162.266	178.119	159.838	196.39	211.55	179.576	168.398	168.594	172.163	2643.45	20121.8	2544.63	7497.91	6686.22	132.752	109.808	133.555	119.879	139.196	164.613	143.987	162.747	149.019	170.981
874	187.391	151.428	191.949	172.235	164.367	216.599	179.386	184.235	174.196	156.333	2666.17	21359.5	2816.5	9834.16	7037.65	134.776	97.5178	145.392	124.3	120.01	172.005	132.436	177.587	158.876	149.717
875	210.836	161.712	208.247	161.904	185.946	222.149	191.813	197.156	169.496	174.892	2686.9	22385.9	3003.77	12608.6	7288.94	151.638	105.307	159.313	114.218	133.947	186.704	136.914	190.2	155.276	164.254
876	200.082	160.894	199.371	166.369	180.813	221.178	204.007	197.846	176.614	174.717	2693.61	23221.6	3256.7	19610.9	7456.37	145.021	101.401	155.349	118.995	126.944	184.806	144.29	179.917	156.328	161.989
877	219.095	162.444	197.479	183.638	186.41	222.69	208.549	199.886	186.651	183.299	2699	23891.1	3595.81	23911.9	7556.38	159.323	101.166	150.031	131.643	131.187	192.917	143.565	179.561	170.933	175.127
878	202.487	174.342	216.263	189.407	179.513	217.491	221.96	219.801	198.749	184.471	2707.38	24421.1	4036.27	34310.1	7605.42	153.22	112.747	166.42	136.084	116.938	182.352	157.718	196.72	178.246	165.805
879	197.47	178.935	203.761	223.34	213.132	216.69	229.435	223.682	217.207	205.437	2727.13	24842.7	4579.28	55045.7	7619.59	146.846	111.939	161.606	156.087	147.83	179.616	158.407	193.377	193.982	187.906
880	211.856	171.944	212.469	203.39	212.055	228.193	233.695	236.564	210.353	207.402	2755.39	25193.5	5229.82	63511	7616.17	155.062	108.842	164.767	142.144	146.358	190.123	155.686	201.402	185.777	196.034
881	204.647	179.853	220.857	206.416	215.528	224.662	243.715	244.829	220.431	212.485	2793.57	25520.9	5993.7	83063	7611.31	149.786	108.929	166.615	144.43	154.371	183.586	158.598	209.054	194.784	199.781
882	215.2	202.494	210.777	219.552	203.978	236.877	257.059	248.265	229.721	203.484	2866.11	25888.4	6876.25	94249.3	7614.81	158.86	125.728	157.88	154.887	141.306	198.357	173.311	202.226	195.8	192.427
883	201.159	189.302	213.757	201.743	210.881	230.778	264.269	258.835	227.007	212.124	2974.99	26375	7882.71	106444	7620.65	154.193	123.444	168.756	146.241	154.142	185.211	172.774	205.573	185.711	200.29
884	213.713	210.258	228.526	213.014	212.533	236.558	283.735	272.714	234.565	210.503	3121.72	27075.5	9017.49	119697	7636.62	154.049	135.404	172.401	150.274	146.141	195.505	188.977	214.622	195.044	196.811
885	207.149	211.484	222.924	224.291	219.5	240.155	294.514	275.915	248.543	215.797	3345.22	28105.3	10285.7	134063	7671.12	153.883	136.767	167.493	159.147	136.466	199.049	194.747	209.841	205.698	201.129
886	216.023	220.925	228.74	217.876	217.099	248.716	303.396	286.266	243.343	220.566	3691.68	29584	11691.1	149593	7741.1	160.81	135.709	175.85	144.112	149.653	206.05	205.482	211.373	197.238	200.498
887	222.508	219.397	233.49	207.836	218.116	254.328	305.266	297.291	248.085	223.8	4215.12	31622.3	13239.9	166341	7866.93	165.293	129.015	178.096	131.713	150.541	211.442	199.864	219.473	189.876	201.277
888	215.116	220.07	230.798	235.828	228.899	258.923	308.945	307.193	261.469	227.126	4966.35	34319.8	14938.1	184360	8073.53	155.404	137.878	179.836	155.365	156.605	212.87	201.902	219.374	207.099	207.206
889	223.768	229.867	232.987	224.701	226.014	259.027	313.846	316.55	263.203	225.944	6005.93	37763.7	16794	203703	8386.36	160.221	146.985	177.183	158.703	148.862	211.103	207.56	217.662	205.864	208.647
890	247.284	232.293	225.008	236.38	211.215	274.027	322.972	323.081	276.17	221.62	7367.52	42022.1	18813	224423	8848.58	180.604	145.968	169.058	172.102	148.821	231.459	214.22	212.113	210.956	200.543
891	230.503	219.46	227.411	230.03	217.297	271.934	322.38	334.059	282.85	220.842	9083.93	47145.3	21005.7	246575	9494	168.529	134.809	174.486	160.381	156.709	221.061	199.112	214.588	209.003	203.075
892	238.587	229.105	224.409	231.174	227.424	276.595	328.879	343.274	289.454	226.023	11189.5	60142.4	23382.5	270211	10346.3	174.064	142.896	178.308	163.843	159.669	223.106	205.463	214.503	211.083	208.481
893	216.217	220.154	216.348	229.136	221.638	275.904	332.867	355.402	296.017	222.062	13722.4	68074.5	25960.2	295386	11431.1	154.988	135.862	149.234	156.491	152.211	214.501	199.808	207.627	211.761	200.709
894	224.351	219.575	229.949	240.209	213.412	284.423	336.847	364.744	308.88	219.512	16722.4	76997.8	28759.5	322154	12771.6	170.616	143.185	176.951	168.075	153.206	221.565	201.796	215.612	213.447	197.338
895	226.604	207.827	243.776	247.879	211.376	294.128	342.659	380.431	318.908	220.237	20229.3	86944.5	31806.6	350569	14392.8	171.985	136.451	182.034	170.756	151.745	223.414	198.598	222.434	223.717	196.2
896	242.437	223.223	242.551	231.706	212.705	308.944	351.744	393.774	333.483	224.616	24288.5	97943	35134.1	412561	16319.3	180.66	141.302	180.933	156.072	158.034	238.418	205.098	227.277	210.877	202.195
897	260.633	230.149	225.912	211.876	209.093	322.473	359.745	399.788	345.906	230.302	28949.4	110029	38779.6	446247	18582.4	190.763	123.879	174.688	150.684	150.621	251.1	207.796	214.884	208.892	196.358
898	266.099	231.53	245.209	245.753	213.053	331.655	366.504	417.822	362.476	238.709	34259.8	123239	42784.2	481797	21218.1	191.171	142.444	191.608	168.878	156.76	249.651	205.559	223.694	226.271	199.326
899	266.892	233.057	245.821	248.186	221.947	346.239	376.789	429.393	376.716	256.525	40278.3	137612	47196.3	519268	24271.3	191.526	136.118	192.81	176.708	161.15	254.954	206.332	225.374	226.304	210.238
900	271.83	248.654	238.959	260.845	216.018	361.784	388.405	439.992	392.048	268.108	47067.1	153192	52070.9	558716	27789.7	183.373	149.879	172.056	178.368	153.109	256.935	221.142	222.98	236.598	210.076
901	255.547	227.631	236.555	233.549	215.95	378.027	396.53	455.178	401.68	275.882	54696.4	170027	57465.3	600196	31828.6	177.125	136.321	177.007	161.862	152.519	250.822	207.505	221.516	222.608	206.51
902	272.104	235.437	251.145	236.485	211.585	400.192	408.649	473.346	423.178	283.584	63245.8	188161	63440.4	643763	36444.3	166.757	128.753	181.632	157.245	148.191	260.26	218.572	233.921	224.513	205.855
903	251.426	232.413	254.99	263.602	207.346	418.068	418.064	490.492	445.392	296.558	72805.2	207650	70061.3	689474	41696.5	177.989	142.766	194.11	187.471	149.703	257.466	211.622	241.975	236.766	199.617
904	260.075	239.505	236.09	266.229	211.265	445.22	434.359	500.622	465.926	313.955	83471.3	228549	77395.6	737385	47645.6	191.376	145.289	177.022	177.717	147.967	260.766	220.047	226.884	236.41	204.767
905	259.278	231.979	254.846	251.895	215.519	469.58	469.064	523.175	492.261	341.531	95351.9	274828	85513.7	787553	54358.7	183.126	133.62	194.386	170.534	151.129	256.808	211.662	236.854	231.475	203.367
906	252.1	236.435	253.955	245.831	215.731	495.901	487.779	543.297	525.178	372.97	108560	300346	94486.4	840034	61910.5	180.709	142.054	189.439	163.032	163.846	253.828	208.728	238.756	233.361	210.844
907	269.334	243.488	260.564	254.905	211.875	526.993	508.649	567.367	571.213	408.941	123217	327548	104391	894884	70381.3	182.378	145.818	190.508	160.608	150.172	255.124	211.385	236.451	240.357	200.401
908	265.701	230.573	248.684	257.936	229.932	561.298	532.506	596.743	693.962	453.602	139445	356505	115318	1.01194e+06	79869.4	188.095	145.955	184.737	162.518	163.736	255.878	217.342	230.766	239.38	209.915
909	192.065	177.659	198.84	139.997	188.117	168.46	133.034	183.618	127.528	166.712	729.459	2959.62	515.818	614.888	1310.09	143.42	99.5923	160.566	103.255	142.728	172.129	148.488	182.024	143.864	170.395
910	189.006	159.853	206.102	163.496	188.637	175.154	139.845	190.391	149.895	171.175	1187.22	5578.4	907.552	1355.35	2412.17	137.742	105.521	161.353	125.859	145.887	166.703	138.086	182.768	154.835	170.899
911	191.919	140.627	186.496	153.862	185.907	179.982	138.711	174.475	150.902	169.635	1448.29	7879.46	1221.57	2321.22	3333.3	124.282	88.6279	146.415	119.709	141.05	169.138	132.585	166.213	148.834	169.59
912	198.333	159.726	168.645	146.359	190.738	191.141	151.434	161.778	149.393	171.356	1573.72	9884.01	1675.12	3573.26	4088.42	141.529	107.675	131.78	109.769	139.573	174.951	140.926	151.594	140.873	168.721
913	194.907	166.447	181.026	151.64	210.409	198.43	160.852	170.766	157.134	185.214	1618.34	11612.2	1838.55	5155.06	4692.61	144.031	107.34	141.855	110.886	155.489	173.692	141.58	163.618	143.263	180.403
914	179.629	168.396	190.896	151.061	175.242	200.375	165.894	180.555	157.72	168.762	1635.47	13086.5	1983.2	7103.73	5161.84	133.857	119.906	147.47	116.966	127.239	169.854	150.879	173.074	143.468	164.591
915	186.163	149.509	201.11	172.038	185.33	205.115	165.027	191.742	170.03	170.765	1663.82	14328.1	2301.94	9452.84	5513.19	133.893	100.268	154.004	128.096	137.695	170.555	137.005	179.933	160.695	168.381
916	202.702	170.305	211.796	168.698	194.755	205.318	179.045	204.795	167.974	173.923	1688.08	15358.3	2526.2	12236.4	5764.59	146.598	115.395	165.343	122.959	142.04	182.63	148.503	191.689	158.65	169.866
917	190.78	166.498	195.853	166.166	190.005	203.45	189.159	200.121	171.815	176.849	1700.9	16199.5	2822.12	19250.3	5932.07	139.186	111.225	155.76	123.595	137.027	177.72	151.342	177.742	159.143	171.253
918	197.522	173.318	190.583	173.479	180.141	203.966	195.345	196.575	174.267	177.585	1711.85	16877.2	3207.3	23555.2	6032.22	146.117	113.64	148.36	128.899	129.321	179.002	155.899	172.75	162.278	172.279
919	193.276	178.487	200.653	176.593	191.998	202.13	203.309	215.052	182.741	183.838	1727.55	17420	3693.18	33959.2	6081.43	146.984	118.922	156.792	128.993	127.144	173.029	160.868	185.166	166.511	174.501
920	197.232	185.313	197.738	202.379	203.593	209.106	209.987	221.981	201.971	196.557	1757.65	17861.8	4278.97	54701.3	6095.89	146.21	121.505	159.817	144.094	143.621	179.934	162.669	184.656	183.531	183.935
921	192.082	193.802	215.363	206.239	204.91	210.496	221.457	235.509	207.815	199.827	1801.81	18247.5	4968.03	63168.4	6092.39	139.68	127.588	172.055	149.17	142.65	175.735	166.976	197.306	188.717	190.922
922	202.912	186.753	195.152	199.844	212.266	218.353	228.612	232.869	219.562	203.356	1864.36	18634.8	5766.04	82723.7	6087.45	150.735	117.871	150.612	144.225	152.384	184.712	165.883	185.999	190.311	197.386
923	215.217	199.148	192.328	216.318	201.013	225.767	243.84	241.89	228.629	198.695	1968.29	19100.3	6678.44	93911.8	6091.04	159.876	130.576	148.144	155.418	139.595	196.306	179.122	190.647	198.231	190.663
924	195.283	193.928	198.039	204.945	202.398	216.972	250.619	249.352	224.993	201.539	2118.34	19740.5	7710.26	106108	6097.76	148.066	129.38	160.623	153.233	149.731	179.796	180.245	187.564	188.911	195.439
925	220.846	212.726	219.611	210.682	212.653	236.136	267.16	265.17	231.322	212.095	2322.65	20665.8	8866.24	119363	6117.88	159.19	139.668	167.343	151.708	147.497	203.623	192.006	199	192.349	200.244
926	212.686	216.052	217.931	217.376	228.405	233.797	279.011	274.946	239.368	216.936	2617.82	22002.1	10152.4	133730	6161.04	157.5	145.832	167.376	159.471	142.219	205.67	196.307	201.627	199.934	203.815
927	232.191	234.551	209.145	211.436	229.622	248.09	288.111	278.954	239.153	219.665	3051.82	23868	11573.6	149263	6247.74	173.563	148.256	164.657	145.295	159.658	221.373	206.734	199.075	194.325	204.808
928	222.291	214.267	218.172	200.003	206.187	248.075	288.779	290.178	242.977	219.907	3669.69	26358.6	13135.8	166012	6402.63	167.187	134.042	170.482	132.115	143.538	216.132	200.905	200.868	190.626	196.631
929	235.913	223.485	214.484	213.875	215.446	256.113	291.265	301.644	252.315	223.969	4518.27	29548.1	14845.3	184033	6654.84	172.485	148.314	171.352	146.068	149.251	222.884	204.981	205.41	198.629	204.375
930	229.597	227.47	204.308	219.675	224.971	258.373	294.448	307.768	262.862	229.112	5642.94	33493.5	16711.3	203377	7032.58	166.778	149.55	159.497	159.94	147.973	220.684	207.3	193.734	205.356	211.202
931	238.587	238.999	232.173	213.439	230.239	263.081	307.017	326.476	270.611	227.044	7075.89	38237.3	18738.1	224099	7578.11	173.875	153.261	178.489	159.088	161.062	229.416	213.347	211.442	203.727	210.019
932	234.781	223.44	228.044	218.314	226.803	268.256	309.995	337.802	280.672	223.626	8848.96	43812.9	20937.9	246252	8322.6	170.171	141.646	180.202	156.501	163.937	227.811	206.746	212.209	208.46	209.467
933	236.978	219.384	230.152	223.682	236.017	269.922	310.698	351.116	285.661	226.46	11000.4	57579.4	23321.4	269890	9283.98	172.89	142.666	186.342	161.429	165.9	224.004	198.927	216.484	208.637	210.083
934	221.462	228.108	218.555	220.397	209.694	274.061	318.967	356.663	293.352	215.902	13569.6	65827	25904.7	295067	10480.8	157.676	145.652	154.72	156.205	146.513	218.56	207.024	204.177	209.644	195.099
935	233.889	219.702	208.425	224.115	219.064	281.451	322.093	360.358	303.714	218.98	16597.9	75024.8	28709.3	321837	11930.3	178.753	146.575	164.699	164.238	157.083	227.747	201.953	200.327	209.344	198.943
936	240.932	208.805	217.924	230.558	210.967	295.444	325.525	376.53	312.489	221.002	20127.4	85208.4	31760.7	350253	13653	182.311	139.67	164.901	162.083	152.489	232.775	197.764	208.91	214.787	198.692
937	257.397	213.45	218.639	221.465	211.632	309.657	335.908	392.379	330.494	224.453	24205.2	96410.8	35092.1	412248	15671.3	190.41	138.616	167.263	154.96	159.078	248.248	205.154	217.818	211.909	202.068
938	274.172	230.414	220.73	219.174	219.571	325.619	346.137	402.07	343.263	230.96	28881.1	108673	38740.9	445935	18015.5	203.672	127.474	175.545	163.703	161.379	261.647	208.919	214.088	211.493	199.046
939	274.219	234.637	209.478	234.925	219.638	332.361	353.452	413.149	358.197	240.192	34204	122036	42749.4	481487	20722	197.005	149.391	168.107	168.029	163.36	255.127	208.608	204.585	221.551	204.737
940	273.886	222.717	227.316	243.654	233.017	346.944	363.874	430.618	371.426	258.252	40232.8	136542	47164.5	518959	23835.9	196.105	137.444	183.722	179.516	172.569	261.113	208.961	219.008	224.043	217.179
941	267.722	236.137	226.808	238.056	233.405	363.013	375.269	443.237	383.969	270.565	47029.4	152237	52041.8	558408	27406.8	180.145	147.282	167.074	169.689	169.089	261.448	223.217	219.066	225.535	219.044
942	275.8	230.716	222.77	239.844	225.74	381.925	383.993	457.601	399.481	280.032	54664.7	169172	57439.2	599889	31490.1	192.76	142.161	171.76	172.9	160.375	262.674	212.805	218.394	221.29	214.418
943	278.202	252.939	239.871	236.367	233.293	402.884	395.764	476.451	420.309	285.483	63219.2	187395	63416.5	643458	36143.3	169.445	142.057	178.562	164.21	165.158	261.919	219.84	231.303	219.673	212.884
944	284.654	240.287	241.392	257.996	213.174	424.596	405.221	488.798	445.093	294.892	72783.3	206961	70039.6	689171	41427.6	204.273	148.967	188.626	190.285	155.818	269.039	213.539	230.162	239.365	203.701
945	277.985	245.523	235.082	241.419	227.828	447.998	422.124	502.388	464.333	315.254	83454	227929	77376	737083	47403.9	203.901	153.824	180.549	168.922	162.048	266.537	220.77	221.893	233.042	210.069
946	275.892	231.894	239.393	246.283	216.108	470.544	456.963	524.832	490.318	340.485	95338.7	274323	85495.7	787252	54140	196.205	137.053	187.593	174.149	154.607	258.75	210.384	231.051	229.329	205.794
947	278.289	241.863	240.425	249.318	219.051	498.774	478.086	544.288	524.182	372.917	108550	299890	94470.2	839735	61710.9	198.361	146.72	184.832	169.215	169.409	264.268	216.966	232.443	230.835	214.705
948	280.265	246.027	223.756	248.281	218.287	531.335	497.142	565.362	570.093	406.343	123211	327136	104377	894586	70198.4	188.824	152.757	166.913	160.042	157.245	265.594	213.657	218.692	236.619	204.108
949	272.813	236.46	254.088	256.364	221.516	565.963	521.6	597.259	694.76	451.697	139443	356133	115304	1.01164e+06	79700.9	190.222	156.716	194.955	164.791	161.737	269.208	218.026	230.264	231.846	207.779
950	182.129	185.764	214.376	143.193	158.788	162.428	138.702	190.778	130.259	144.699	478.431	2618.18	435.344	764.963	1109.42	136.001	103.164	168.932	106.284	123.045	165.934	145.264	190.529	137.44	149.11
951	197.657	176.797	178.504	143.653	185.361	170.021	145.906	171.828	137.794	166.352	739.297	4917.14	739.634	1746.52	2028.65	130.609	94.198	141.444	108.733	140.057	172.61	143.616	164.443	138.713	168.323
952	167.922	174.537	181.59	144.74	184.879	163.281	152.368	165.918	139.177	165.061	869.401	6921.08	1194.92	3013.92	2782.16	122.509	94.512	141.36	103.524	134.687	158.295	142.395	162.048	134.988	163.382
953	155.293	173.094	192.981	138.145	190.94	165.55	155.887	182.554	147.38	170.785	925.276	8650.05	1368.39	4607.57	3385.8	118.216	88.7434	149.367	97.9094	140.49	154.189	140.107	173.594	134.093	166.847
954	175.766	162.668	203.668	145.244	178.443	185.605	155.361	185.859	148.649	164.027	958.859	10125.5	1526.66	6563.75	3854.98	133.134	92.8682	155.041	107.352	129.999	164.189	139.891	180.55	138.565	160.343
955	192.549	169.588	191.865	175.524	170.616	191.009	160.512	186.371	165.779	160.428	995.969	11368.4	1898.33	8917.76	4206.15	142.589	91.0975	146.491	124.544	127.035	170.357	137.795	173.776	160.159	152.473
956	201.508	162.871	201.806	164.724	174.68	196.046	165.216	198.163	158.531	164.755	1028.39	12401.2	2160.44	11704.7	4457.48	148.122	88.3703	156.048	114.162	127.398	181.122	130.568	188.066	151.007	154.176
957	193.253	182.911	203.904	169.045	180.151	192.597	180.092	202.15	167.604	170.232	1048.06	13245.5	2498.08	18723.2	4625.58	143.56	98.8491	160.68	118.56	129.477	179.335	143.367	186.451	159.109	164.436
958	188.298	171.781	196.082	161.136	169.457	192.795	185.917	199.641	163.583	172.555	1066.81	13927.9	2923.44	23029.8	4725.72	142.484	93.205	150.448	114.598	121.512	176.392	152.381	175.856	151.266	162.67
959	204.467	176.42	207.593	186.038	183.32	203.843	192.814	218.368	184.395	181.489	1095.97	14478.6	3445.84	33436.6	4775.07	158.258	93.9971	161.294	131.244	122.213	186.514	153.328	190.083	170.73	167.808
960	176.496	184.709	206.022	200.18	196.111	190.937	199.157	223.594	197.146	194.68	1139.7	14933.9	4063.6	54182.8	4789.48	133.014	99.22	165.628	135.693	137.685	164.401	157.389	193.057	178.56	178.389
961	196.956	194.04	212.647	213.349	205.987	201.623	211.079	233.538	207.447	198.058	1206.08	15343.4	4780.67	62651.4	4786.05	147.224	103.597	167.724	148.396	142.522	175.969	162.965	201.058	186.95	191.631
962	191.669	186.691	213.594	209.459	206.611	201.511	220.067	238.494	221.393	199.176	1301.4	15770.6	5603.18	82210.2	4780.89	142.829	98.8537	163.242	145.864	147.642	175.357	159.535	200.749	194.214	191.142
963	190.786	195.078	215.565	217.812	199.358	214.038	233.677	250.831	226.821	195.074	1444.29	16300.8	6535.81	93400.1	4785.38	144.946	102.863	164.749	148.757	138.953	184.143	174.243	208.233	193.593	185.916
964	201.814	183.81	199.415	208.845	200.418	212.765	241.249	248.429	225.423	200.437	1638.71	17039.7	7584.76	105598	4794.31	157.699	99.335	161.456	149.375	146.17	184.068	174.962	193.624	187.308	191.174
965	208.802	203.623	232.47	220.882	214.562	217.899	257.555	271.81	234.727	206.951	1894.67	18102.8	8754.9	118856	4820.07	154.949	108.937	176.085	150.667	148.821	195.042	191.356	213.097	197.721	196.293
966	195.892	213.817	227.719	216.184	220.123	218.065	271.421	280.665	240.447	210.508	2248.35	19616.9	10052.7	133225	4875.57	149.27	116.013	173.522	151.265	137.895	192.6	195.056	211.645	201.203	200.845
967	215.304	212.053	236.285	216.071	215.639	234.904	279.029	288.899	239.246	214.356	2743.24	21691.9	11484.4	148759	4985.87	165.035	110.157	184.983	143.671	151.938	207.981	203.902	218.465	197.164	199.169
968	228.496	199.662	238.375	209.397	209.34	243.791	277.72	298.197	244.889	213.037	3419.34	24409.1	13055.1	165511	5179.53	174.114	100.76	185.034	133.844	143.765	213.607	191.826	215.562	192.87	195.903
969	232.427	210.177	230.697	230.072	223.843	244.85	284.069	310.514	257.161	221.974	4319.93	27826.7	14772	183534	5489.61	173.021	111.058	182.634	151.371	153.725	217.568	200.134	217.105	205.706	205.169
970	229.006	224.258	215.311	229.384	235.013	247.198	289.199	310.056	267.433	223.92	5487.33	31988.5	16644	202881	5944.7	168.514	118.25	168.087	161.635	153.943	215.921	209.305	202.472	206.185	216.145
971	248.612	229.813	239.986	224.277	216.303	262.595	299.398	330.846	273.382	219.938	6952.82	36929.7	18676.3	223605	6583.42	185.837	120.412	182.869	158.771	152.406	232.466	210.263	218.079	203.246	205.021
972	237.461	225.096	228.083	231.818	199.83	262.028	303.674	338.348	283.017	212.715	8751.07	42679.9	20880.9	245761	7430.43	177.319	117.438	180.066	158.519	143.62	226.128	202.653	214.522	204.772	196.886
973	235.965	224.88	237.412	237.371	247.76	265.788	307.251	353.269	288.289	232.306	10922.1	56727.4	23268.5	269401	8496.36	177.11	120.063	190.864	164.114	174.154	223.138	203.664	225.891	204.935	217.27
974	223.649	218.617	226.881	232.907	209.74	269.399	310.669	358.915	297.357	214.21	13506.7	65086.1	25855.6	294580	9793.49	162.989	114.302	158.008	157.48	144.4	219.234	201.159	211.468	212.217	199.091
975	232.01	220.067	216.889	226.716	216.858	280.019	315.117	363.095	303.665	218.22	16547.2	74378.6	28663.6	321352	11335	180.266	117.734	171.07	156.368	152.797	227.046	199.433	206.398	203.927	202.132
976	244.92	215.922	233.472	230.955	201.595	295.35	320.096	381.337	313.147	211.134	20087.2	84642.7	31718.4	349771	13139.4	190.115	116.455	177.906	155.367	144.557	233.203	200.078	219.136	206.114	189.028
977	261.195	211.566	221.314	236.692	199.422	310.527	329.6	392.724	334.657	214.076	24172.9	95913.9	35052.7	411769	15228.3	197.644	111.323	167.298	159.226	147.848	252.606	207.316	217.967	203.956	193.463
978	263.564	219.545	235.476	205.046	204.897	319.622	340.638	405.722	345.292	225.92	28855	108235	38704.2	445459	17633.1	197.622	103.706	186.589	143.64	149.934	251.662	209.954	221.653	200.395	198.448
979	267.458	233.882	230.431	231.516	207.213	329.643	349.488	418.969	358.956	234.903	34183.5	121648	42715.3	481013	20391	194.704	123.065	183.76	156.142	154.612	254.691	212.538	218.977	210.885	199.61
980	278.837	232.712	233.836	235.861	210.782	350.18	360.587	431.761	372.31	250.332	40216.6	136198	47132.8	518488	23548.3	204.088	117.438	188.324	162.873	155.596	262.233	214.459	224.084	214.712	209.048
981	266.744	243.12	229.554	231.486	216.147	361.828	371.78	443.1	385.716	264.794	47016.1	151932	52012.4	557939	27155.6	182.431	122.972	168.738	157.507	156.234	262.494	223.987	222.728	213.173	212.898
982	251.967	237.206	228.397	235.539	205.243	375.89	379.385	456.453	402.436	273.157	54654.5	168899	57411.4	599422	31269.5	178.782	119.98	175.927	164.612	146.834	254.274	211.362	219.034	216.398	205.484
983	270.181	251.276	247.931	232.363	222.832	398.831	392.497	474.442	423.293	283.48	63211.6	187151	63390.9	642993	35948.5	168.099	118.383	183.793	155.11	155.692	257.545	220.062	231.974	216.345	208.346
984	260.112	237.069	255.17	259.701	210.292	420.2	402.677	492.498	447.561	294.278	72777.8	206743	70016.1	688707	41253.9	189.15	121.273	197.502	182.784	152.345	261.861	217.304	241.229	227.84	199.051
985	273.037	244.264	241.281	252.704	201.115	447.421	418.45	504.566	465.644	308.935	83450.5	227732	77354.9	736621	47248.1	204.935	125.787	183.674	169.562	143.215	263.148	227.297	232.37	226.098	197.96
986	261.498	224.652	237.734	236.248	218.947	469.736	453.977	523.16	491.047	340.459	95336.7	274164	85476.5	786793	53999	189.328	109.939	185.417	159.13	156.999	256.761	211.28	233.876	215.257	208.025
987	267.572	231.264	243.559	235.627	218.624	497.307	473.834	546.307	525.501	370.493	108550	299746	94452.5	839276	61582.5	198.145	115.902	185.776	156.059	168.744	259.429	213.943	236.585	219.545	211.737
988	276.315	241.705	232.848	244.523	221.31	528.271	494.317	567.166	572.455	406.996	123213	327007	104361	894129	70080.4	192.436	119.432	174.412	153.166	159.059	258.472	215.235	223.344	229.277	206.66
989	263.639	237.891	250.906	244.343	209.139	562.192	518.844	599.852	696.32	449.513	139447	356017	115290	1.01119e+06	79592.2	187.278	125.964	190.24	149.629	151.51	259.653	218.631	234.258	220.584	200.964
990	209.359	154.932	196.985	153.699	172.627	168.872	130.123	176.153	139.982	155.111	305.852	2298.7	359.204	996.881	929.314	138.523	100.474	149.655	124.51	132.711	178.666	144.136	169.164	146.444	164.401
991	170.641	144.344	197.395	151.677	166.785	155.556	142.181	174.982	139.563	153.868	432.938	4300.9	809.987	2266.5	1678.17	122.455	97.3057	150.266	117.216	124.182	161.342	134.88	171.813	142.076	154.162
992	180.506	154.732	182.148	154.749	166.143	172.372	147.153	171.902	146.358	156.462	507.833	6029.63	988.612	3863.78	2279.55	135.76	100.484	138.797	116.062	124.361	164.802	139.313	166.022	142.996	152.852
993	182.432	139.561	193.375	157.61	177.473	178.134	142.264	178.906	150.017	160.762	556.299	7506.03	1163.02	5822.19	2748.69	137.209	97.9905	144.548	124.832	130.866	164.061	139.091	171.886	142.89	162.039
994	178.339	148.607	206.263	161.911	180.319	174.04	149.814	190.995	151.658	164.576	600.704	8749.99	1590.51	8177.56	3100.24	129.968	99.792	154.341	122.304	137.092	160.604	134.538	183.148	146.502	163.229
995	201.844	155.1	208.995	156.386	180.25	184.561	156.92	195.875	147.852	169.681	643.873	9784.95	1887.16	10965.6	3351.69	147.735	104.825	157.826	115.832	133.778	180.091	138.063	191.938	143.911	162.757
996	179.68	176.164	190.895	148.494	165.269	180.095	174.706	195.901	150.759	159.994	674.566	10632.9	2259.18	17985.4	3519.49	132.639	117.374	145.318	111.141	119.729	170.899	153.096	181.62	144.419	154.022
997	168.323	176.427	201.617	166.711	173.792	173.885	177.406	198.993	161.837	170.257	703.593	11320.8	2716.04	22292.5	3619.84	126.339	114.89	151.483	125.93	125.903	162.891	152.759	176.215	152.713	166.542
998	186.849	173.139	201.447	167.55	183.674	187.965	182.683	210.726	173.792	177.32	748.664	11880.9	3264.64	32700.7	3669.43	143.224	113.676	150.737	124.884	122.775	172.625	155.433	184.555	158.998	169.036
999	189.283	185.022	197.916	190.055	202.003	188.455	191.166	214.21	189.643	192.15	810.337	12352.6	3904.44	53450.4	3684.21	139.875	119.487	155.381	137.617	144.516	172.772	159.208	186.487	168.313	182.833
1000	197.184	187.437	202.777	191.938	208.476	197.142	203.31	224.477	196.01	199.873	902.691	12790.9	4640.59	61920.6	3680.53	145.714	121.047	155.281	139.287	145.838	181.785	162.932	189.395	175.367	192.544
1001	195.005	191.569	192.206	195.223	201.84	200.125	213.698	226.409	209.532	194.287	1029.6	13267.6	5478.77	81483.3	3675.3	145.315	119.125	142.783	142.757	147.207	181.113	164.506	183.088	181.612	190.322
1002	197.724	206.151	202.394	203.002	193.114	202.716	228.776	241.481	213.302	191.33	1201.86	13876	6424.55	92675.5	3679.76	146.113	130.305	150.194	150.042	137.357	183.54	179.549	195.118	181.41	183.625
1003	183.739	201.303	199.386	186.465	199.457	199.802	237.602	247.629	211.915	197.337	1426.42	14729.6	7484.25	104876	3691.01	142.897	132.347	156.242	141.564	150.24	172.205	179.983	192.863	171.427	191.266
1004	208.885	210.309	224.503	200.759	202.426	214.191	252.897	266.089	221.217	198.621	1715.28	15946.3	8663.46	118136	3723.19	154.035	138.641	165.902	146.963	142.628	193.125	193.159	206.071	181.174	189.096
1005	207.811	225.061	220.251	206.488	208.38	218.521	266.578	275.625	231.431	204.304	2101.6	17648.7	9968.59	132508	3794.42	156.932	151.913	163.103	153.747	130.931	199.665	202.295	203.287	186.323	195.054
1006	213.069	233.364	215.165	205.742	222.425	228.585	275.713	280.108	229.778	216.218	2624.86	19932.1	11406.6	148045	3934.21	160.902	146.641	163.793	142.591	158.02	203.039	207.266	202.637	182.666	207.037
1007	225.395	219.716	224.75	202.777	217.627	235.467	276.597	292.918	237.373	215.52	3326.42	22862	12982.6	164799	4175.49	170.039	136.421	168.865	135.185	151.317	209.696	201.819	207.701	182.271	204.365
1008	229.272	223.694	232.855	228.684	213.969	243.88	280.52	308.288	253.449	216.476	4249.67	26483.4	14704	182825	4552.7	169.426	146.67	178.138	158.108	149.319	213.425	207.71	215.846	199.154	204.631
1009	224.141	230.01	216.467	209.666	230.346	242.75	285.336	309.678	257.341	219.351	5432.69	30830.4	16580	202175	5092.2	163.17	152.036	163.798	154.145	154.581	209.943	210.926	201.194	189.692	212.738
1010	233.576	232.786	218.77	213.773	207.313	252.249	295.509	321.348	266.499	213.497	6910.1	35934.4	18615.9	222902	5824.67	173.515	148.213	162.346	160.988	148.998	219.781	214.473	204.617	195.209	203.615
1011	232.11	247.375	227.518	221.024	210.834	255.125	302.618	335.002	274.975	213.234	8717.54	41824.6	20823.7	245060	6766.19	171.523	157.047	174.227	159.864	153.767	218.546	219.787	213.793	197.31	204.997
1012	219.427	233.929	224.381	216.372	223.08	255.757	304.193	347.176	278.289	219.363	10895.3	56091.9	23214	268703	7921.32	165.033	152.125	175.828	158.905	159.779	212.492	209.611	217.536	194.898	206.497
1013	216.146	227.858	223.184	211.807	214.071	261.625	309.171	355.119	285.591	213.95	13484.8	64536	25803.5	293885	9298.98	157.521	143.815	154.322	152.007	150.474	209.049	209.215	207.226	199.418	200.858
1014	220.763	231.931	207.908	222.12	209.566	269.839	314.163	361.922	298.041	215.738	16529.3	73900	28613.5	320660	10911.1	170.378	155.746	157.638	163.476	150.79	214.187	207.923	203.94	201.679	196.389
1015	232.326	219.524	230.78	229.667	199.464	288.44	318.76	380.521	308.054	212.233	20072.4	84224.9	31670.2	349082	12775.3	178.432	144.521	170.36	162.399	146.28	223.683	203.619	218.412	207.317	195.175
1016	247.533	236.041	226.562	225.581	204.58	303.169	329.469	393.575	325.434	216.239	24160.7	95547.8	35006.4	411087	14915.2	183.69	152.221	167.6	157.653	153.616	239.018	212.589	223.957	197.668	196.416
1017	258.333	245.006	227.702	203.836	202.011	313.446	341.322	404.924	335.645	225.084	28845	107913	38660	444779	17362.3	193.303	137.09	173.337	153.974	148.635	248.436	215.11	218.746	196.733	194.193
1018	259.559	241.027	237.387	230.617	215.25	323.26	350.364	421.935	353.477	236.869	34175.5	121364	42673	480336	20155.5	187.51	153.459	183.561	167.355	163.314	245.989	215.843	224.937	209.797	202.374
1019	253.046	227.712	236.889	230.467	205.549	338.256	359.878	433.07	370.673	242.604	40210.1	135947	47092.5	517813	23342.4	182.401	138.135	183.528	171.959	153.37	248.337	214.086	221.701	213.557	200.489
1020	243.945	244.048	241.764	240.01	211.195	350.445	369.784	446.98	385.645	260.207	47010.5	151709	51974.2	557267	26974.2	164.978	150.377	174.848	175.316	153.344	241.996	221.533	223.589	220.838	205.198
1021	250.579	237.542	222.29	224.228	193.86	371.694	377.336	458.098	397.401	266.453	54649.5	168702	57374.8	598753	31108.2	174.72	147.712	164.786	166.257	139.648	243.921	211.108	214.648	212.499	200.619
1022	270.662	243.172	236.712	218.091	228.327	393.65	390.334	475.387	416.7	283.452	63207.5	186975	63356.2	642327	35803.8	165.618	135.81	171.759	153.856	162.971	249.398	219.095	225.637	209.377	210.235
1023	274.867	235.182	242.357	247.067	208.887	418.496	401.17	491.653	439.181	293.581	72774.1	206586	69983.4	688044	41123.6	201.182	147.126	183.574	184.727	154.865	260.638	216.928	228.908	222.001	199.958
1024	256.731	247.388	232.545	238.78	206.39	440.506	418.473	503.918	456.105	308.971	83447.6	227592	77323.1	735960	47129.4	190.317	155.223	172.748	170.399	150.023	255.801	227.359	221.017	215.333	200.424
1025	251.63	227.305	241.113	250.279	224.962	462.56	453.612	524.665	489.349	340.163	95335	274052	85446.6	786134	53889.9	181.582	136.126	182.815	177.791	162.237	246.412	215.467	230.294	222.299	211.909
1026	258.889	240.254	235.684	243.885	218.546	491.059	472.625	545.236	522.887	369.554	108549	299647	94424.5	838621	61481.6	185.991	145.974	174.348	167.182	170.845	251.396	214.619	227.29	221.256	208.763
1027	273.733	255.767	229.553	254.539	216.108	523.787	495.057	568.044	570.032	402.152	123213	326918	104334	893476	69985.9	188.589	157.84	168.916	165.214	156.382	252.664	219.343	222.425	227.983	197.797
1028	258.679	240.268	240.926	232.441	205.014	560.143	520.691	599.543	692.665	445.413	139448	355939	115264	1.01054e+06	79503.5	185.009	154.947	179.348	154.354	149.022	252.344	222.097	229.627	211.611	196.104
1029	197.8	139.582	178.184	137.538	174.098	158.432	124.296	157.813	125.783	153.403	207.342	2001.56	497.996	1277.92	763.33	128.792	91.8924	136.448	108.733	128.098	171.709	130.369	158.794	134.118	164.674
1030	208.216	144.009	157.531	136.851	185.498	176.38	134.883	152.57	139.406	168.071	296.252	3728.55	685.228	2874.64	1361.3	138.67	88.3246	120.276	104.729	135.888	180.196	130.895	149.544	129.995	170.823
1031	201.768	153.947	156.915	144.812	169.174	178.257	139.714	152.704	142.425	153.419	353.708	5205.06	874.368	4832.98	1827.55	135.765	103.779	117.173	117.724	122.696	175.199	138.174	150.026	136.897	159.167
1032	193.493	137.596	170.473	156.147	178.576	176.115	140.505	163.172	145.069	159.962	400.992	6449.96	1352.24	7188.53	2178.99	127.011	87.9837	128.084	120.32	132.961	172.639	131.57	153.282	144.204	158.644
1033	215.142	153.848	170.575	157.641	183.469	182.547	147.973	165.407	148.296	169.369	448.298	7487.04	1676.55	9976.57	2430.69	140.654	98.9368	130.364	119.079	133.808	186.018	135.689	165.584	145.461	160.687
1034	214.958	164.757	167.285	157.513	163.762	185.744	160.141	173.425	151.349	157.258	492.636	8338.95	2075.01	16996.8	2598.4	141.477	103.683	129.603	121.372	117.428	183.519	140.929	158.078	149.694	151.14
1035	203.94	158.473	166.532	139.355	191.083	188.144	163.774	179.933	145.544	175.514	534.374	9033.2	2553.88	21304.5	2699.49	135.469	97.7974	126.14	106.75	137.019	176.641	144.064	158.669	136.646	170.881
1036	193.296	166.65	181.283	182.498	188.581	187.256	170.842	194.914	174.851	175.083	588.868	9604.51	3120.16	31714	2749.25	130.23	104.719	138.548	139.661	126.054	174.837	147.155	167.533	167.348	169.542
1037	217.308	170.465	182.351	189.126	197.9	197.707	181.857	205.56	189.701	191.179	668.231	10096.3	3774.62	52467.8	2764.25	143.783	105.198	144.36	139.044	139.107	189.635	149.567	176.918	174.366	185.792
1038	217.984	174.753	196.406	205.652	210.606	203.907	194.867	216.28	199.328	197.291	778.101	10570	4522.29	60940	2760.44	144.42	105.841	152.456	152.484	146.077	187.568	153.816	181.489	178.704	195.016
1039	199.886	180.014	208.981	203.438	201.603	200.64	204.812	235.296	214.24	196.374	922.529	11105.7	5370.56	80507.6	2754.99	133.985	107.453	157.815	152.107	145.226	182.292	161.214	193.803	189.603	190.462
1040	227.298	184.727	213.76	212.543	197.931	211.61	215.117	243.289	218.126	194.772	1111.55	11806	6323.87	91702.7	2760.15	152.554	112.945	160.114	160.551	137.455	197.019	166.59	204.037	186.795	186.064
1041	227.439	187.184	203.208	198.888	204.89	213.02	231.258	246.23	219.497	202.526	1349.88	12789.1	7390.01	103906	2774.94	155.55	117.099	160.28	153.85	150.754	196.371	178.37	192.82	183.08	194.298
1042	220.657	202.316	211.812	211.152	225.297	212.717	246.856	257.823	227.222	205.658	1651.72	14171.2	8574.2	117170	2817.44	144.454	126.187	156.524	156.232	154.335	195.342	189.026	197.852	189.772	199.734
1043	207.138	227.725	212.847	211.769	220.064	212.176	261.745	268.181	235.139	205.898	2050.52	16063.4	9884.07	131545	2911.07	139.733	145.407	157.786	161.581	137.443	195.531	201.119	198.237	192.713	200.397
1044	199.351	213.46	211.026	209.927	222.164	220.162	268.284	274.688	235.294	216.18	2585.37	18543.5	11325.7	147086	3090.57	134.139	128.458	161.121	148.784	153.905	194.213	202.055	196.725	186.786	207.24
1045	226.223	218.01	202.739	199.584	221.718	232.88	270.771	281.507	241.895	216.965	3297.39	21662.7	12905	163844	3391.69	154.336	128.415	153.565	135.63	152.266	207.93	200.144	190.671	185.418	206.309
1046	219.061	221.69	218.418	221.297	211.11	236.723	275.242	297.768	252.893	215.108	4228.91	25456.6	14629.2	181874	3846.18	141.468	140.536	169.381	157.023	144.252	208.206	207.115	203.571	199.993	201.235
1047	239.28	223.995	231.073	214.811	237.919	243.736	281.283	312.279	262.043	218.806	5418.04	29954.3	16507.6	201228	4473.01	155.589	140.545	175.903	162.264	154.769	217.188	210.994	209.198	194.259	212.36
1048	263.364	221.441	206.662	220.823	213.694	256.184	289.424	314.097	269.252	217.12	6899.22	35186.7	18545.9	221959	5292.57	173.797	135.181	153.841	169.491	150.209	229.132	212.592	197.628	199.056	204.658
1049	243.73	225.415	217.604	225.791	213.48	252.857	293.931	328.86	279.299	216.172	8709.25	41185.6	20755.3	244121	6314.06	158.267	137.607	166.962	168.645	152.02	216.314	207.694	206.486	203.306	207.027
1050	236.001	210.583	228.977	220.336	225.034	256.413	298.976	343.808	281.826	219.872	10889.5	55618.5	23147.5	267768	7539.64	153.666	131.146	180.771	167.28	159.123	211.555	205.129	215.17	199.286	207.461
1051	222.27	217.836	214.952	217.275	214.268	262.354	303.506	352.961	288.756	211.375	13480.8	64125.6	25738.8	292954	8977.15	143.739	133.397	146.465	159.739	148.435	207.731	206.579	201.259	203.257	199.366
1052	227.812	223.91	225.602	218.408	217.502	271.601	309.929	364.398	299.194	215.164	16526.8	73543.1	28550.2	319733	10639.6	155.612	141.944	174.951	164.647	153.979	214.981	208.348	216.092	201.934	199.67
1053	225.936	214.309	237.302	225.319	216.37	280.283	315.26	378.741	308.76	216.552	20071.2	83912.3	31608.4	348159	12545.4	152.992	135.66	174.99	163.151	156.572	215.62	205.573	217.003	206.816	195.774
1054	244.136	230.875	248.933	225.597	207.826	295.984	325.998	396.263	326.044	217.801	24160.4	95273.3	34945.9	410172	14719.6	163.015	142.259	185.116	162.63	154.078	233.16	215.945	229.637	199.184	196.49
1055	246.19	223.202	224.95	207.025	205.961	310.35	335.851	401.296	339.702	225.027	28845.3	107671	38601.5	443868	17194.6	165.022	121.824	172.767	159.834	149.878	242.052	216.1	211.895	200.657	195.32
1056	249.576	229.469	220.801	227.611	209.608	320.136	344.756	411.815	354.491	233.386	34176.9	121151	42615.8	479428	20011	160.505	137.869	173.348	167.696	155.065	240.498	216.406	203.328	210.006	198.938
1057	253.871	223.354	229.404	235.381	203.628	340.462	355.524	429.11	368.928	244.012	40211.7	135757	47036.9	516910	23216.5	162.127	130.228	180.27	177.08	149.169	247.612	215.834	215.705	214.479	201.204
1058	260.416	250.668	234.427	225.842	210.264	354.007	366.907	445.159	380.172	261.343	47012.3	151540	51920.3	556367	26863.9	157.376	147.403	170.287	166.215	150.947	249.692	225.954	220.651	209.511	207.007
1059	249.228	236.52	220.811	232.915	198.271	372.248	374.672	458.334	399.884	266.045	54651.4	168551	57322.5	597857	31010.4	153.904	138.849	166.074	175.046	139.867	245.857	213.345	214.005	215.744	197.099
1060	265.658	240.072	237.84	220.861	216.389	395.596	387.551	474.275	418.045	280.442	63209.3	186840	63305.3	641434	35716.3	146.509	131.288	172.577	159.216	151.374	249.544	222.924	222.096	211.291	205.031
1061	246.652	229.128	249.682	250.06	214.323	414.057	397.607	494.051	442.534	294.231	72775.8	206465	69934.2	687155	41044.2	157.516	135.191	192.323	190.227	154.389	248.718	219.542	235.679	227.934	200.759
1062	261.845	242.552	230.774	236.658	214.281	440.123	415.227	504.717	456.862	310.967	83449.3	227483	77276.2	735075	47057.1	171.187	144.069	173.744	170.223	152.59	249.712	228.663	222.463	216.901	205.694
1063	257.81	216.801	233.328	227.925	220.511	462.144	449.517	522.157	484.223	338.032	95336.9	273964	85401.7	785252	53823.1	165.338	121.76	178.851	164.125	157.393	242.963	210.216	221.831	211.984	207.677
1064	249.057	233.827	236.471	234.262	217.341	486.805	469.47	545.059	517.748	369.042	108551	299567	94381.1	837742	61419.2	160.84	135.394	175.848	163.72	166.249	241.434	212.964	224.692	215.691	207.863
1065	251.381	239.335	237.908	242.558	216.812	518.898	491.619	569.05	563.725	403.217	123215	326847	104292	892600	69927.9	156.867	137.127	176.917	160.012	154.932	243.262	217.755	222.317	224.655	199.496
1066	247.391	231.538	231.507	237.125	211.455	554.785	518.772	597.72	686.53	446.489	139450	355875	115224	1.00967e+06	79447.7	157.094	143.106	173.941	158.905	153.188	242.806	221.42	222	217.15	201.949
1067	178.279	132.889	164.584	133.661	191.835	163.652	119.416	152.084	122.476	165.26	182.197	1726.9	246.205	1600	618.575	132.713	88.6573	125.786	99.5213	137.874	165.37	132.435	152.931	128.242	170.779
1068	197.808	150.583	182.64	129.801	152.419	176.438	137.289	164.133	120.935	141.922	252.34	3201.58	452.885	3557.37	1077.49	146.483	107.961	138.202	101.085	107.266	180.603	136.474	163.924	123.357	145.742
1069	193.105	138.886	176.397	150.573	194.556	173.836	134.592	163.277	143.852	170.779	294.378	4447.15	982.359	5912.49	1428.15	138.265	95.2958	132.67	112.697	141.104	169.018	131.3	161.465	145.052	167.171
1070	218.953	155.104	200.226	155.743	181.435	189.329	144.479	184.029	143.665	165.394	344.762	5486.03	1339.45	8700.36	1678.9	157.651	107.082	153.026	113.886	128.597	190.98	137.275	181.157	140.665	162.027
1071	184.53	162.845	203.525	148.461	172.159	174.537	155.422	189.156	144.423	164.148	385.985	6341.66	1763.44	15720.9	1846.99	133.895	111.04	155.853	109.265	120.433	172.12	143.592	179.966	143.185	157.793
1072	192.205	150.775	178.607	157.866	179.923	180.439	157.746	181.563	154.653	173.138	438.478	7043.59	2262.2	20028.9	1948.15	141.133	98.0495	135.014	117.052	125.407	174.644	140.775	162.917	148.613	165.497
1073	198.426	166.558	211.554	173.338	175.001	188.102	170.961	208.145	164.342	170.861	505.36	7628.33	2844.13	30440.3	1998.05	149.845	112.569	159.597	128.389	112.883	180.005	155.132	189.695	158.216	163.845
1074	195.079	172.965	190.764	197.958	198.159	182.64	178.252	208.66	192.478	186.267	592.414	8144.82	3510.9	51199.9	2013.71	143.854	113.87	150.185	140.946	136.086	173.47	154.54	182.061	173.936	177.803
1075	195.689	177.056	209.181	200.688	200.523	189.358	192.288	220.588	195.196	190.095	715.17	8661.39	4269.23	59675.1	2009.47	142.921	116.72	162.838	143.541	135.798	177.443	166.007	190.308	174.723	183.544
1076	190.104	181.16	184.529	203.733	197.189	187.641	200.405	219.095	209.818	188.343	870.272	9268.18	5125.42	79249.4	2003.75	138.842	112.14	138.503	145.883	137.442	172.887	164.581	175.93	185.198	183.961
1077	208.899	189.029	214.027	209.001	198.133	196.172	214.638	240.271	215.753	189.317	1068.15	10074.1	6086.21	90448.4	2009.97	154.371	120.872	158.161	152.832	134.007	186.762	172.106	202.629	183.838	181.235
1078	196.733	197.711	201.526	207.665	186.648	195.117	230.031	241.462	221.182	187.412	1313.7	11199.2	7158.24	102656	2028.83	149.613	133.11	158.067	154.3	134.146	180.026	188.003	189.969	186.338	180.189
1079	197.549	230.312	227.955	204.948	203.14	202.944	246.444	262.489	225.396	194.328	1623.83	12750.7	8347.83	115924	2086.37	142.081	152.236	167.205	147.25	135.606	187.722	202.656	209.005	187.691	188.787
1080	194.298	214.632	226.688	223.016	190.275	204.469	255.649	272.883	237.603	191.32	2029.68	14823.6	9661.71	130304	2211.41	142.822	145.059	169.624	164.835	115.18	186.581	203.172	204.993	198.925	186.864
1081	198.045	227.128	205.673	222.75	214.994	212.757	266.963	273.527	237.47	203.517	2569.8	17479.8	11107.1	145850	2442.69	146.659	145.026	155.788	152.883	145.411	191.298	215.226	199.602	194.807	196.364
1082	215.319	205.633	215.504	207.233	199.301	230.356	264.846	284.915	242.529	202.654	3286.89	20759	12689.7	162613	2813.87	159.283	128.256	162.906	137.795	135.318	201.368	199.929	203.72	187.224	191.337
1083	215.334	224.984	216.776	216.834	203.486	233.057	274.199	297.003	250.366	203.77	4221.88	24691.7	14417	180648	3347.37	154.182	148.315	167.139	147.721	135.837	206.059	214.744	205.661	194.872	189.924
1084	220.099	233.457	206.49	225.993	225.733	237.171	278.342	302.969	261.402	209.827	5413.42	29306.8	16298	200007	4052.97	156.171	156.16	156.406	164.72	145.607	204.595	215.62	202.536	200.08	205.723
1085	236.93	235.135	222.498	217.566	219.919	247.989	288.269	318.724	264.744	208.914	6896.4	34637.1	18339	220743	4943.1	170.406	155.838	166.488	161.657	149.317	220.762	220.835	210.018	195.629	200.515
1086	225.833	237.64	221.972	225.513	205.216	246.928	292.643	327.326	275.585	206.117	8708.03	40716.9	20550.5	242911	6024.11	163.326	151.739	169.98	162.207	142.862	209.639	215.255	210.331	201.944	197.284
1087	213.644	221.783	242.321	223.661	214.658	246.714	296.837	345.067	280.536	205.703	10889.1	55272.4	22944.8	266563	7298.88	155.359	145.219	190.598	163.02	147.232	204.862	208.538	227.703	199.988	196.58
1088	207.463	225.679	229.279	222.68	202.179	251.697	303.577	349.22	290.09	204.188	13481.7	63825.9	25538.3	291754	8777.24	147.036	144.925	157.77	159.99	135.679	202.25	208.238	204.816	207.595	196.583
1089	220.342	229.156	200.775	226.198	205.7	267.36	309.216	352.8	297.303	203.078	16528.7	73281.9	28352.2	318538	10472.4	166.227	154.479	153.294	164.689	142.674	213.794	210.097	202.046	204.426	190.604
1090	221.049	222.896	221.002	226.319	195.622	276.481	314.46	370.151	308.139	205.259	20073.2	83683.4	31412.8	346969	12404.8	164.722	150.452	165.199	157.418	137.834	215.56	209.275	211.674	207.099	183.922
1091	230.879	230.087	217.89	227.9	201.629	293.123	324.742	383.582	324.663	211.308	24162.8	95072.1	34752.9	408992	14600.7	169.53	148.382	161.862	157.757	145.244	231.423	211.589	218.129	203.183	187.713
1092	227.117	223.948	231.118	219.149	208.458	302.267	335.952	400.095	340.44	222.833	28848.3	107494	38411	442693	17092.9	164.976	126.239	177.504	161.289	149.134	234.575	214.919	219.436	205.069	193.117
1093	231.313	242.109	219.167	230.731	206.891	313.386	344.365	409.88	354.844	231.995	34180.3	120993	42428.7	478259	19923.2	162.049	155.255	169.798	164.093	149.713	229.994	216.817	212.425	214.529	196.364
1094	236.642	234.32	231.009	248.127	202.735	331.538	355.171	428.042	370.888	241.918	40215.2	135617	46852.9	515745	23140	166.945	145.489	179.317	179.468	144.369	238.221	216.382	221.046	220.823	197.236
1095	248.405	249.909	231.522	237.426	223.125	349.209	366.136	441.297	383.815	260.069	47016.3	151415	51740.1	555208	26796.2	165.651	156.572	165.586	167.691	155.33	242.903	224.787	222.127	221.152	203.692
1096	242.707	239.653	214.034	231.292	190.837	367.031	375.132	453.94	399.199	264.868	54655.5	168439	57147	596702	30950.2	165.172	149.25	159.66	166.735	133.176	238.765	218.989	210.835	216.311	193.392
1097	257.947	244.218	243.354	225.986	217.778	391.323	388.408	471.926	417.445	279.713	63213.6	186739	63134.3	640284	35661.7	153.904	140.173	177.157	156.997	148.809	242.163	223.381	227.184	211.495	200.976
1098	249.743	228.258	231.91	259.962	215.356	413.4	398.669	488.537	442.458	294.406	72780.5	206374	69767.9	686009	40994.2	174.343	143.645	174.066	192.346	151.739	245.863	217.039	227.674	228.174	198.247
1099	252.835	242.435	248.747	236.157	212.521	437.472	415.578	506.814	456.399	309.075	83454.1	227402	77114.6	733934	47010.6	184.059	153.463	185.747	164.064	147.767	245.434	226.402	230.471	215.774	195.525
1100	244.232	221.3	246.357	222.971	215.726	461.015	450.116	524.51	483.925	339.083	95342	273898	85245	784115	53779.6	171.901	131.228	186.228	155.644	151.818	239.823	215.118	233.525	211.475	200.621
1101	242.435	243.526	226.322	235.816	213.986	487.67	470.832	541.949	518.21	371.589	108556	299508	94229.4	836610	61378.1	171.427	148.896	166.007	160.853	160.679	240.247	215.001	224.05	216.391	203.978
1102	246.194	241.899	229.725	239.877	208.514	518.84	491.997	565.282	563.735	404.395	123221	326793	104146	891472	69888.3	165.237	148.823	168.141	153.977	145.335	237.004	217.101	222.534	220.844	195.128
1103	240.785	235.222	245.847	243.387	215.039	555.803	519.035	597.937	688.993	451.359	139456	355826	115082	1.00855e+06	79410.2	166.291	153.809	182.63	156.887	151.695	238.479	224.498	225.881	218.533	195.345
1104	176.876	151.112	173.347	135.421	199.949	160.226	132.3	159.813	125.324	167.362	170.687	1475.55	264.893	1959.43	491.152	137.69	105.091	134.042	104.247	144.362	163.505	139.816	162.591	135.099	175.586
1105	184.534	134.412	183.622	151.706	195.295	168.21	129.068	169.673	142.667	171.802	221.851	2719.19	797.552	4313.01	832.653	138.79	89.0832	139.781	111.294	143.38	163.102	130.326	164.358	146.74	173.187
1106	191.165	139.286	179.245	151.337	188.611	181.544	134.46	172.251	141.43	170.704	267.344	3760.03	1157.43	7100.42	1081.84	143.923	92.5582	136.72	108.975	137.712	176.873	127.75	172.257	140.466	168.047
1107	180.267	139.736	175.638	151.605	180.246	170.196	146.777	175.121	141.474	163.057	311.187	4620.18	1586.19	14120.9	1248.51	136.68	90.7457	136.336	110.741	127.754	167.583	139.363	164.425	148.98	163.147
1108	196.362	151.931	168.53	150.373	196.996	182.85	149.126	173.54	150.327	176.731	372.26	5330.93	2089.02	18429.3	1349.34	152.859	95.3289	128.42	109.243	136.302	181.909	139.052	159.639	144.955	173.96
1109	194.956	163.877	186.031	171.4	199.71	182.647	161.974	192.414	165.997	182.581	445.658	5932	2673.92	28842.9	1400.1	153.343	105.832	142.037	123.972	130.638	176.133	148.745	170.249	160.493	171.519
1110	188.438	158.247	177.163	198.039	195.006	177.729	166.328	196.62	194.439	191.76	541.218	6478.73	3343.14	49609.9	1416.37	145.43	100.463	139.866	138.076	134.591	172.523	146.156	171.03	176.586	177.849
1111	183.956	163.27	191.71	213.414	219.435	185.424	177.188	212.22	199.685	201.931	672.071	7048.5	4103.64	58088.6	1412.28	141.145	103.803	149.379	148.973	151.639	173.077	150.273	180.416	182.53	192.986
1112	182.401	164.189	186.422	213.222	216.83	184.792	185.252	218.834	214.343	200.314	834.389	7738.76	4962.3	77671.1	1406.24	140.771	99.2841	139.924	149.544	152.048	168.355	148.695	177.768	190.883	192.555
1113	211.284	179.874	210.744	218.257	201.779	200.844	201.267	237.982	216.428	194.373	1039.86	8663.39	5924.79	88875.1	1413.31	163.534	111.004	158.18	154.509	136.825	190.788	165.473	200.241	187.432	185.542
1114	187.43	174.003	197.234	208.251	211.263	189.754	215.002	237.914	219.884	198.88	1289.02	9936.94	6998.35	101088	1441.73	149.061	111.581	156.716	150.793	152.011	172.191	167.791	186.849	187.778	192.204
1115	190.94	207.797	207.796	220.307	223.751	196.804	234.543	251.896	229.534	198.812	1603.93	11652.8	8188.71	114361	1521.21	143.461	133.441	154.041	152.868	150.942	180.628	188.842	195.757	195.761	192.917
1116	191.71	197.861	205.03	228.449	218.587	200.893	245.128	260.731	241.749	200.607	2014	13887.8	9503.85	128747	1689.89	147.382	128.848	154.048	165.417	132.957	183.467	190.643	192.03	202.105	194.413
1117	193.449	210.176	196.677	221.086	242.489	208.331	254.01	265.725	239.014	218.565	2558.15	16691.5	10950.2	144299	1984.78	151.02	129.106	150.461	148.538	166.739	187.303	200.842	188.21	196.182	216.262
1118	215.359	206.954	197.121	218.261	229.163	225.562	255.025	275.056	245.561	214.71	3278.48	20098.1	12533.9	161068	2427.83	169.391	124.14	151.394	142.444	156.786	201.899	195.676	186.382	193.055	203.847
1119	209.36	207.101	209.721	229.025	226.118	226.785	261.938	289.087	256.108	210.763	4215.35	24137.1	14262.1	179109	3030.85	159.374	132.617	161.699	150.682	151.346	201.81	198.364	197.856	206.643	204.002
1120	216.461	208.615	210.352	226.336	248.909	233.766	265.387	298.925	263.573	219.715	5408.67	28839.6	16144.2	198475	3797.89	162.471	133.776	161.081	161.519	161.692	202.503	201.432	195.959	203.97	218.806
1121	229.753	217.971	200.452	223.267	233.12	243.329	277.131	305.954	267.679	216.851	6892.79	34241.4	18186.2	219218	4737.87	176.801	137.171	150.147	162.022	160.096	214.989	209.837	192.756	202.345	211.607
1122	207.098	213.141	215.022	236.366	226.544	238.3	280.828	322.943	280.911	212.256	8705.39	40379.7	20398.4	241391	5857.92	159.522	131.937	165.464	164.994	159.05	200.905	203.562	204.439	209.072	205.323
1123	210.478	217.422	214.789	229.474	246.12	242.155	285.801	332.083	283.874	221.592	10887.1	55023.3	22793.5	265050	7163.97	161.81	137.429	169.257	163.944	169.658	203.124	202.276	204.763	204.82	212.032
1124	201.446	212.37	204.229	228.228	220.553	249.077	293.698	339.838	290.489	209.37	13480.1	63609.7	25388	290248	8666.92	150.27	133.843	140.02	158.174	148.204	197.416	201.371	190.515	204.857	201.108
1125	225.629	220.778	200.41	233.165	227.241	268.154	299.754	349.24	297.604	214.179	16527.8	73093.6	28203	317038	10382	181.876	143.573	153.317	165.444	157.615	217.37	203.226	195.947	205.016	199.364
1126	222.309	223.984	222.421	239.034	217.962	275.765	303.814	368.35	308.98	213.171	20072.5	83518.3	31264.6	345476	12330	176.155	146.26	164.016	162.642	153.575	218.87	200.874	208.576	214.242	196.035
1127	242.244	219.727	222.338	230.667	211.254	293.374	311.673	380.555	325.673	215.808	24162.5	94926.5	34606.3	407512	14538.2	187.497	138.48	165.166	155.174	154.244	235.959	202.615	211.467	205.216	196.892
1128	238.249	226.594	215.739	228.106	213.087	301.775	323.116	391.123	342.768	223.844	28848.2	107365	38265.6	441219	17040.1	184.405	124.4	165.693	165.169	152.446	238.125	206.899	206.205	213.764	193.85
1129	245.857	226.216	204.29	230.898	222.642	313.38	332.989	401.688	356.526	236.163	34180	120878	42285.5	476791	19878.1	183.019	139.817	158.121	162.702	161.111	235.673	208.879	193.129	216.766	203.955
1130	258.043	219.671	212.041	244.964	204.4	333.582	342.969	419.722	370.513	240.137	40215.3	135515	46712	514283	23100.7	191.89	131.125	165.064	175.209	146.737	246.594	203.556	205.458	222.515	194.976
1131	249.754	237.778	216.429	238.628	227.053	347.499	354.853	434.36	384.786	260.419	47016.8	151323	51601.1	553751	26761.4	175.991	142.861	155.313	166.177	160.361	240.583	219.652	211.856	224.449	209.917
1132	238.83	215.669	215.345	248.082	192.522	363.358	362.354	448.777	399.778	264.623	54656	168355	57010.7	595252	30919	172.154	130.622	160.97	173.993	133.698	235.215	204.824	204.031	223.776	195.533
1133	251.787	227.247	220.864	229.379	237.792	389.23	376.536	465.341	418.201	286.074	63214.3	186664	63001.3	638839	35633.3	159.885	126.44	161.482	156.657	163.1	238.645	214.321	215.534	218.65	212.173
1134	254.588	222.203	223.823	269.355	227.557	412.713	388.72	483.395	442.807	297.708	72781.7	206306	69638	684570	40967.9	188.926	136.071	169.535	193.308	161.477	245.131	208.817	220.315	235.564	205.914
1135	240.267	230.676	243.179	247.819	214.648	439.271	408.048	502.867	457.435	310.988	83455.9	227341	76987.7	732500	46985.5	183.446	139.488	179.703	170.088	150.518	243.631	218.666	225.538	223.638	201.167
1136	254.063	218.5	240.142	230.336	227.35	463.068	443.771	521.03	483.101	342.053	95343.6	273846	85121.7	782688	53755.2	190.303	124.743	182.443	158.477	159.999	240.801	208.626	226.692	217.586	209.189
1137	232.154	232.106	222.074	234.777	220.93	488.295	463.518	539.128	516.165	373.756	108559	299461	94109.6	835187	61354.6	172.279	137.408	164.28	158.744	167.279	235.556	206.716	218.724	218.508	208.981
1138	253.976	223.238	230.424	234.648	219.779	520.671	484.293	564.165	561.199	407.01	123224	326751	104029	890055	69864.7	179.174	131.937	171.352	148.49	154.116	241.549	205.791	215.265	222.1	199.544
1139	237.798	232.391	229.038	238.766	211.958	556.71	512.236	595.296	685.118	450.065	139459	355788	114970	1.00715e+06	79387.1	173.3	148.174	170.143	153.264	151.463	239.614	222.092	217.525	219.655	193.564
1140	185.802	138.699	173.019	150.412	190.917	167.677	124.468	155.291	140.062	163.193	171.381	1246.72	581.883	2355.29	381.755	141.722	100.228	129.064	117.025	139.55	166.737	129.343	159.956	145.427	168.091
1141	202.382	147.307	162.974	156.779	179.696	179.076	136.385	153.519	142.144	164.182	217.513	2287.18	943.504	5141.14	623.548	152.214	107.751	122.074	117.705	128.409	176.947	134.2	157.914	144.987	158.067
1142	189.273	151.417	161.958	139.741	184.441	175.115	144.119	160.211	135.642	166.235	259.614	3151.73	1374.47	12161.2	788.103	143.365	108.435	124.145	107.363	129.025	170.627	140.956	153.231	135.629	165.64
1143	197.909	145.468	158.267	154.973	180.927	184.41	143.153	161.829	148.32	171.959	322.45	3872.85	1879.64	16470.1	887.247	153.182	102.017	119.879	118.714	126.413	182.107	138.729	146.147	145.636	162.929
1144	180.412	162.603	178.588	166.792	182.864	176.415	159.767	178.804	163.453	169.032	396.128	4494.85	2466	26886.3	936.391	142.431	115.914	133.632	127.01	117.787	168.262	148.804	162.353	155.299	159.92
1145	192.506	165.151	171.102	193.45	179.891	180.285	162.272	185.197	191.234	172.763	500.271	5080.56	3136.69	47662.1	951.616	148.426	114.158	132.942	140.075	124.159	176.801	150.31	164.258	171.312	164.591
1146	189.351	162.096	189.831	188.461	167.644	184.724	170.005	203.726	189.302	170.235	636.305	5714.66	3898.76	56145	946.899	145.426	112.183	146.364	139.147	112.798	175.893	148.813	176.143	169.302	161.017
1147	176.603	166.289	206.316	184.698	181.584	178.92	179.253	218.894	200.754	179.642	802.461	6501.58	4758.73	75738	942.608	136.032	110.356	153.584	136.947	126.257	166.229	152.4	183.888	173.266	173.688
1148	191.319	166.741	187.29	200.617	170.108	192.484	192.837	218.907	210.322	173.589	1011.09	7553.38	5721.91	86947.7	953.083	147.51	112.692	137.67	150.463	114.157	181.338	163.017	182.785	181.603	161.94
1149	178.3	185.193	210.604	192.837	181.185	181.31	209.986	236.395	210.822	177.041	1264.32	8972.16	6796.72	99167	995.94	141.929	129.567	164.257	148.155	128.57	166.355	177.186	192.671	176.964	172.493
1150	215.587	206.496	200.174	202.648	218.207	207.061	228.304	240.797	222.095	193.316	1584.16	10834.9	7987.95	112447	1113.87	162.145	144.644	145.406	149.463	146.05	194.775	189.958	185.043	185.665	189.023
1151	207.71	207.692	202.534	213.455	219.58	210.68	242.478	252.466	234.883	194.94	1996.73	13205.5	9304.05	126840	1338.99	161.385	147.886	151.394	160.749	131.843	194.093	194.526	192.108	192.866	191.77
1152	201.017	215.894	196.158	205.428	191.214	211.798	248.694	255.514	230.369	187.383	2543.38	16125.6	10751.1	142398	1697.39	157.373	146.842	147.832	143.398	129.828	194.173	203.552	184.98	183.67	183.434
1153	205.43	207.978	196.416	198.787	194.446	220.801	249.681	262.688	235.766	196.188	3265.75	19628	12335.7	159175	2202.7	159.613	133.746	148.776	133.041	131.173	196.037	191.35	183.877	179.416	181.693
1154	208.009	207.959	185.212	210.237	206.289	228.618	255.097	272	246.744	201.275	4205.09	23744.8	14064.8	177223	2857.28	158.66	145.321	141.411	145.53	136.793	201.064	199.52	181.902	190.696	186.369
1155	213.944	212.968	216.609	213.802	220.849	233.483	262.178	291.804	254.277	206.17	5400.01	28510.6	15947.6	196597	3664.54	161.564	149.709	161.915	157.354	142.456	203.458	204.108	197.599	193.282	198.411
1156	223.128	217.204	194.377	210.073	208.251	241.699	273.587	291.897	260.439	202.735	6885.56	33963.6	17990.4	217347	4635.06	171.702	147.173	143.791	158.04	140.85	211.695	208.628	181.593	191.523	192.049
1157	210.505	213.48	197.9	213.499	209.218	237.272	276.714	305.4	270.129	202.245	8699.14	40142.9	20203.8	239529	5777.83	159.767	144.281	149.146	157.968	144.936	201.054	198.119	193.94	194.981	190.921
1158	215.089	213.015	203.045	209.517	209.69	244.393	282.218	317.353	272.75	205.925	10881.8	54847.1	22599.9	263195	7101.63	165.999	147.782	157.61	156.165	142.19	204.08	196.426	195.852	191.178	194.566
1159	200.312	214.172	200.101	210.662	180.215	247.533	289.539	327.104	280.095	190.832	13474.9	63456.7	25195.3	288401	8618.51	150.041	145.118	137.189	152.875	120.94	195.73	200.353	185.403	197.465	174.215
1160	210.825	218.528	214.372	211.027	198.145	263.529	295.351	341.173	286.127	196.376	16523	72959.6	28011.3	315200	10344.4	167.668	155.243	162.865	157.618	136.077	210.76	202.86	198.701	196.673	185.003
1161	222.093	214.766	211.395	225.205	207.945	276.45	300.909	355.54	299	206.812	20068.2	83400.8	31074.6	343645	12300.6	175.175	151.862	153.891	160.712	143.699	217.69	199.013	200.746	202.066	189.013
1162	242.248	219.996	231.993	215.686	198.129	294.755	311.46	368.96	317.802	210.488	24158.8	94822.5	34417.6	405696	14515.4	184.776	151.883	170.53	152.689	140.924	233.797	204.759	213.925	200.193	188.211
1163	236.327	225.705	201.831	203.353	202.906	303.198	320.182	373.109	334.153	218.525	28844.2	107272	38079.3	439411	17021.9	180.616	134.727	154.557	153.765	142.796	238.496	204.265	191.759	198.309	188.421
1164	237.752	225.57	202.641	234.411	189.801	315.843	328.219	389.335	351.064	223.581	34176.7	120796	42100.9	474990	19863.6	176.063	151.081	155.024	170.296	137.191	235.017	206.213	195.182	213.18	187.212
1165	230.692	217.674	209.658	239.085	195.638	331.67	338.265	406.326	364.054	235.743	40212	135440	46529.8	512489	23088.4	170.835	139.982	162.12	177.646	140.447	239.822	203.261	201.223	214.594	188.634
1166	238.269	234.756	205.615	238.319	207.256	346.431	350.485	418.935	379.095	255.711	47013.5	151257	51422.2	551965	26750.9	166.922	153.714	145.559	174.458	144.634	239.289	215.223	200.587	221.25	199.445
1167	251.647	220.076	206.249	232.951	186.668	368.111	357.832	433.381	395.391	259.462	54653	168295	56835.3	593473	30909.3	181.995	143.511	150.796	171.081	127.712	243.288	199.225	195.455	214.738	184.753
1168	253.948	220.076	224.089	215.784	197.13	390.632	371.53	453.599	412.528	275.533	63211.8	186609	62829.2	637067	35624.1	157.528	131.367	160.27	152.582	134.016	243.149	206.163	214.559	210.395	189.454
1169	256.414	218.938	226.57	248.036	209.913	415.579	384.843	471.903	436.888	294.425	72779.6	206256	69469.7	682805	40958.6	191.669	146.639	168.486	186.982	145.954	253.028	206.223	215.634	227.219	193.386
1170	250.339	226.934	227.482	231.04	196.653	441.181	401.781	488.348	452.5	307.203	83454.6	227294	76823.8	730742	46976.2	191.514	150.403	168.811	165.063	135.222	247.155	213.755	213.359	218.655	194.329
1171	252.028	218.889	223.802	222.254	199.482	463.422	438.563	506.288	478.184	336.606	95342.6	273808	84962.2	780936	53745.6	186.634	137.749	167.636	159.145	137.509	239.779	205.525	213.947	209.512	191.926
1172	247.982	226.797	218.984	226.118	211.556	491.603	460.398	527.532	512.41	372.485	108558	299426	93954.7	833442	61344.1	184.409	147.284	160.28	156.523	156.675	242.304	208.403	211.893	214.156	197.842
1173	255.28	222.036	233.804	231.136	198.197	522.949	481.239	554.808	559.809	404.226	123224	326718	103879	888317	69853.8	180.302	144.789	170.019	152.477	136.624	243.921	201.162	214.766	220.549	184.603
1174	237.211	232.298	229.337	232.099	201.595	559.433	510.367	585.321	684.128	448.279	139460	355757	114824	1.00542e+06	79375.3	172.684	160.769	167.496	154.732	141.535	241.467	216.357	213.902	213.923	187.472
1175	183.928	135.435	187.539	148.577	185.544	162.293	122.15	168.128	134.045	159.621	166.31	1044.34	397.453	2787.1	290.917	136.348	94.9806	143.046	110.858	136.221	166.821	131.158	172.615	140.142	160.126
1176	197.397	153.513	187.461	139.205	161.163	178.785	142.273	173.439	132.521	155.338	220.409	1912.11	818.374	9805.79	448.636	146.486	104.677	143.693	102.889	116.622	170.967	140.424	165.4	133.582	149.905
1177	189.406	141.847	159.994	162.582	168.019	179.954	143.106	160.442	151.895	155.026	275.959	2644.01	1317.97	14115.4	542.436	143.754	93.8853	120.577	120.295	119.228	173.004	133.074	155.499	150.015	154.977
1178	180.891	160.457	185.859	163.442	166.841	174.266	155.897	171.393	168.872	160.602	349.521	3290.89	1903.78	24535.3	593.975	137.976	108.307	140.355	118.477	109.438	165.663	141.33	163.997	149.357	153.872
1179	187.012	163.619	173.411	167.38	197.399	179.947	158.831	172.872	187.234	176.253	459.219	3922.37	2574.73	45322.8	612.117	140.079	108.728	135.377	118.356	137.588	172.726	148.062	162.712	163.552	171.307
1180	189.914	164.482	176.929	158.253	198.451	182.377	164.041	180.8	183.177	178.063	598.392	4630.32	3338.15	53811	607.471	142.545	110.166	135.753	112.933	139.328	171.58	148.32	167.125	152.541	175.635
1181	178.713	179.682	194.957	170.521	206.66	177.118	174.894	199.041	194.616	186.4	767.394	5520.67	4199.53	73416.6	603.186	133.863	115.223	144.675	122.515	147.506	165.808	157.122	180.435	171.218	182.473
1182	189.601	171.623	197.219	180.679	176.773	188.388	188.087	206.513	204.116	175.201	978.678	6697.13	5164.44	84633.6	615.023	143.325	111.607	145.432	129.813	121.4	179.872	161.566	184.758	170.216	164.073
1183	187.5	183.712	192.477	171.273	192.15	184.449	202.356	207.889	203.968	182.836	1235.03	8247	6240.6	96860.6	680.251	146.237	123.844	149.977	127.126	141.226	175.878	174.488	178.798	163.647	177.68
1184	195.98	199.823	189.722	170.743	211.637	200.425	220.897	216.03	213.237	190.315	1556.45	10231.6	7433.49	110149	838.761	143.134	132.787	139.755	121.569	145.524	185.746	186.525	179.237	168.58	185.753
1185	190.073	216.855	191.875	190.076	224.475	204.907	235.787	224.823	227.879	199.078	1971.55	12707.8	8751.39	124550	1118.99	144.115	146.374	142.089	138.541	140.41	185.243	194.469	185.119	180.825	194.131
1186	193.747	217.527	197.849	184.545	209.965	206.09	240.471	238.885	224.739	197.147	2520.46	15714.4	10200.2	140117	1527.4	147.489	139.689	149.861	125.095	143.106	190.256	200.698	193.14	175.744	189.711
1187	193.599	197.792	203.97	187.701	213.72	211.835	242.358	246.039	232.546	204.116	3245.3	19286.2	11786.5	156903	2071.9	148.107	120.555	155.58	123.494	146.589	185.264	191.254	191.127	175.857	191.383
1188	214.834	211.06	206.481	186.989	215.42	228.962	248.277	259.377	242.816	202.651	4187.51	23458.5	13517.4	174961	2755.37	158.757	140.254	157.962	124.66	147.57	207.015	197.511	195.59	185.482	191.803
1189	221.049	211.634	201.291	186.608	239.09	232.154	251.445	264.23	246.224	210.463	5384.6	28267.9	15402.1	194343	3584.31	163.005	141.562	151.701	133.772	157.689	203.162	200.442	187.099	179.581	206.551
1190	222.735	212.372	207.159	192.13	231.788	239.908	261.603	276.838	257.483	211.494	6871.56	33756.6	17446.1	215103	4570.49	166.666	139.436	155.17	141.555	161.361	210.091	203.505	194.09	186.986	202.131
1191	205.485	204.497	204.964	194.525	211.376	234.038	265.095	282.285	266.092	202.93	8686.36	39964.6	19661.7	237294	5724.25	152.806	131.879	156.647	139.448	149.819	197.603	193.528	188.709	186.825	190.357
1192	212.855	207.268	206.899	184.873	242.375	245.397	270.027	294.161	267.915	219.579	10870.1	54711.6	22060.1	260970	7057.14	159.601	136.268	162.736	133.124	168.936	206.994	193.446	196.407	180.63	209.803
1193	211.721	210.061	197.147	196.005	193.572	249.299	278.631	302.635	275.287	194.071	13464.1	63336.8	24657.9	286185	8580.57	155.297	136.226	134.832	137.307	131.765	205.068	193.795	184.461	186.063	179.428
1194	211.236	216.163	203.012	197.665	201.843	259.716	284.508	316.308	285.321	200.158	16512.4	72853.4	27476.7	312993	10311.5	164.125	147.025	154.695	143.127	143.23	205.626	196.603	195.833	187.561	188.625
1195	213.528	212.395	225.13	206.157	200.874	271.876	289.188	336.451	295.808	202.133	20058.5	83306	30543.3	341448	12271.4	163.513	141.886	163.712	142.878	143.376	212.753	193.049	205.238	187.786	182.821
1196	227.292	220.512	219.095	188.933	204.06	286.428	300.998	346.111	312.079	209.306	24149.8	94737.2	33891.1	403518	14488.7	169.725	145.563	162.927	127.747	148.826	226.464	201.648	208.296	188.028	186.404
1197	246.685	216.635	211.82	203.856	196.052	300.963	310.526	356.442	329.774	212.212	28835.6	107195	37557.9	437241	16997.2	183.825	120.989	161.247	148.746	141.869	238.238	196.734	204.041	190.858	179.998
1198	238.831	221.916	200.348	213.798	194.566	311.018	319.936	365.197	346.794	223.789	34168.7	120726	41586.1	472829	19839.5	174.43	142.709	154.022	151.003	143.937	228.807	201.035	192.081	201.046	185.309
1199	251.228	218.077	207.349	210.73	192.896	332.059	330.084	381.248	361.48	234.518	40204.4	135376	46022.4	510338	23064.9	182.092	135.198	159.56	154.595	140.528	240.67	197.713	197.526	201.282	184.798
1200	242.846	235.197	202.538	227.986	212.751	346.476	341.499	393.79	379.399	255.928	47006.1	151198	50923.1	549822	26727.3	164.442	149.099	144.039	160.087	151.854	242.264	209.057	196.972	220.676	196.047
1201	255.745	220.96	207.637	212.737	195.715	367.279	352.645	410.756	390.481	262.154	54645.9	168241	56345.6	591338	30885.5	179.584	138.435	153.114	151.987	136.911	243.093	203.58	198.347	205.006	187.125
1202	254.818	230.357	225.71	213.408	203.229	388.256	365.606	429.903	408.712	277.63	63205.5	186559	62349.9	634941	35599.9	157.118	130.566	161.611	145.387	139.917	242.351	206.952	213.121	202.84	192.704
1203	252.628	214.133	241.415	224.651	208.366	411.522	377.389	451.323	432.473	294.467	72773.7	206210	69001.8	680687	40933.7	183.106	135.152	182.124	164.097	149.927	249.939	202.451	227.285	216.024	190.425
1204	243.429	220.385	241.696	208.661	200.759	436.189	392.496	467.614	450.139	308.75	83448.8	227252	76368.1	728632	46950.6	179.698	140.519	177.852	143.037	140.947	242.776	206.894	223.64	207.059	192.43
1205	225.303	207.219	225.984	221.751	208.328	457.442	430.037	483.758	479.083	337.394	95337.3	273771	84519.1	778835	53719.1	161.501	124.702	169.271	152.943	146.262	228.216	198.356	214.804	212.055	192.718
1206	239.508	226.823	218.213	227.013	203.042	487.232	453.122	503.883	513.296	369.026	108553	299390	93524.7	831349	61316.8	172.451	141.047	160.23	152.128	155.155	239.399	204.337	212.019	213.625	192.291
1207	259.475	224.033	226.672	231.754	204.933	518.457	475.065	531.493	560.047	403.458	123219	326685	103462	886232	69825.9	177.24	139.102	165.371	146.659	144.222	237.653	202.131	211.852	214.552	179.541
1208	238.145	226.64	233.854	222.609	195.251	556.775	503.759	562.889	684.661	446.961	139455	355727	114420	1.00335e+06	79346.8	168.782	149.808	172.63	143.294	140.169	236.431	216.24	215.482	211.672	184.336
1209	205.603	148.941	163.601	141.491	173.86	181.716	134.083	150.916	127.918	149.876	185.567	875.808	453.421	7018.66	219.552	153.529	104.824	127.477	103.465	124.669	188.404	136.695	156.992	135.252	159.409
1210	205.226	155.038	160.802	164.256	161.809	185.52	144.499	156.084	151.799	150.313	238.81	1617.9	951.285	11328.7	308.778	156.072	104.246	121.8	120.112	113.056	186.593	138.221	152.09	151.69	151.658
1211	202.956	165.34	147.885	157.513	159.027	185.285	154.246	146.449	158.271	144.444	306.122	2291.52	1533.31	21753	358.022	155.57	113.024	112.128	113.169	102.724	183.851	143.015	147.711	148.576	149.67
1212	188.035	158.89	147.884	184.758	181.878	177.97	151.256	150.892	178.071	161.848	413.03	2972.64	2204.63	42554.2	379.308	140.846	106.697	116.101	126.963	126.616	178.137	146.168	148.358	165.871	167.484
1213	202.05	165.221	177.053	166.305	172.864	186.873	159.001	173.291	174.216	160.799	554.43	3757.25	2968.73	51048.6	375.393	149.781	112.093	138.611	116.776	120.193	183.507	150.439	165.453	159.19	160.442
1214	197.164	155.75	206.605	178.311	185.427	184.618	166.683	199.305	185.978	167.883	724.71	4746.45	3831.22	70669.1	371.999	147.532	98.7347	156.178	125.059	130.496	181.61	144.099	186.947	166.394	172.687
1215	209.114	173.929	204.139	192.665	188.337	198.078	185.104	203.23	197.827	170.474	939.001	6032.83	4796.7	81894.4	396.275	157.437	115.732	154.47	135.444	128.038	197.541	164.825	186.77	170.362	171.479
1216	196.969	181.423	188.723	182.674	190.654	187.238	195.946	202.524	196.876	177.925	1193.97	7688.25	5873.52	94130.4	493.672	153.768	125.253	150.226	132.418	138.118	182.489	172.916	179.468	165.133	178.034
1217	221.356	202.77	172.777	189.381	202.958	204.859	214.694	197.308	204.876	186.681	1517.13	9765.93	7067.27	107428	699.456	162.885	137.393	128.617	132.04	137.801	197.771	186.944	169.724	172.974	190.454
1218	206.469	212.551	188.153	191.253	225.361	205.104	226.032	215.179	218.101	194.275	1934.08	12318.5	8386.02	121839	1020.41	157.485	145.659	141.512	136.017	139.68	189.503	191.789	178.572	176.795	198.933
1219	203.08	214.693	191.575	192.283	214.579	211.313	230.827	223.341	215.635	192.179	2486.02	15386	9835.83	137417	1458.45	154.594	141.151	147.708	127.183	146.065	196.266	196.386	184.078	172.677	190.032
1220	204.943	202.009	176.787	194.639	196.244	220.406	233.571	225.423	225.405	196.979	3213.59	19005.6	11423	154213	2023.45	156.785	125.996	136.042	124.411	135.445	194.821	189.342	174.683	170.711	183.16
1221	221.059	208.996	196.457	216.007	204.63	233.747	239.503	243.939	234.842	198.814	4157.65	23215.8	13154.8	172281	2721.44	164.388	141.431	151.911	141.927	136.963	209.766	195.771	183.794	185.158	188.556
1222	225.713	211.983	216.026	194.667	229.454	234.156	240.468	263.043	237.028	208.853	5356.66	28055.8	15040.7	191674	3560.78	166.444	144	164.612	136.531	149.054	208.41	192.894	197.533	176.962	200.781
1223	226.411	219.433	190.449	203.543	231.467	237.612	254.182	259.359	246.939	205.782	6846.33	33568.7	17086.3	212445	4553.7	169.417	144.851	143.384	147.057	158.562	211.882	200.299	175.283	183.077	198.715
1224	210.36	211.44	204.918	203.068	219.148	234.324	258.263	272.651	255.903	201.262	8662.84	39797	19302.8	234647	5712.08	155.778	138.447	158.148	141.751	154.227	200.068	194.475	190.317	183.497	193.877
1225	220.829	203.903	197.44	203.646	231.236	245.192	262.11	281.189	258.986	207.562	10848.2	54573.4	21702.7	258334	7048.5	166.425	137.808	157.308	141.137	159.398	207.065	192.36	185.928	178.287	201.751
1226	219.426	198.334	202.819	206.708	192.864	251.267	268.422	292.06	267.984	190.336	13443.8	63209.8	24302	283560	8575.02	159.738	130.571	139.902	141.872	128.917	205.594	188.891	184.903	185.367	182.757
1227	227.33	204	206.586	205.497	207.933	265.291	275.549	306.524	274.864	194.858	16493.2	72736.1	27122.7	310379	10308.1	177.134	141.012	157.887	144.465	144.046	214.421	193.779	192.238	181.833	191.869
1228	225.978	209.959	205.303	218.559	204.151	273.904	284.934	318.413	288.965	195.669	20040	83196.8	30191.6	338844	12269.2	174.065	142.083	151.394	146.84	141.077	215.624	195.876	193.23	193.663	184.45
1229	231.017	207.778	218.529	204.448	202.66	285.954	296.086	336.168	305.454	202.162	24132.3	94634.8	33542.5	400935	14486.9	174.456	138.801	161.997	137.535	147.476	225.94	202.688	205.423	179.543	187.717
1230	254.475	221.063	193.552	206.93	204.456	305.181	304.867	338.76	322.333	208.803	28819.3	107098	37213.1	434670	16995.2	190.22	123.924	149.953	146.829	145.763	242.881	198.953	187.011	189.228	185.112
1231	250.696	220.497	193.504	227.417	209.36	314.585	313.804	351.595	339.077	221.646	34153.3	120634	41245.1	470268	19837	180.908	142.397	151.775	157.612	153.031	234.893	202.991	183.383	201.194	191.355
1232	266.334	217.524	210.296	215.172	201.225	336.262	322.813	369.652	350.638	230.986	40189.5	135289	45686.6	507786	23061.7	192.829	137.494	164.327	151.621	144.292	249.281	199.287	195.541	194.903	189.728
1233	234.51	228.184	209.009	232.081	222.62	347.695	335.054	383.181	368.395	250.739	46991.7	151115	50593.1	547281	26722.9	157.596	144.443	149.821	160.262	158.159	238.414	207.814	200.722	207.262	199.575
1234	251.872	217.441	212.99	210.65	184.125	367.738	344.956	401.917	378.906	251.884	54632.1	168162	56021.6	588807	30879.8	176.037	138.642	159.538	147.218	127.396	242.099	200.002	199.898	194.131	184.778
1235	252.164	223.186	224.678	217.149	210.868	386.253	360.328	420.27	397.625	265.59	63191.8	186484	62033.2	632420	35592.7	156.656	129.457	164.271	146.825	144.269	233.008	205.771	209.739	193.527	193.052
1236	247.623	223.043	227.203	237.859	191.302	410.994	374.162	439.293	422.466	276.72	72760.6	206137	68692.9	678176	40925.2	180.46	145.646	172.957	168.775	134.147	246.608	205.112	215.207	208.264	183.222
1237	246.541	230.155	228.137	234.427	215.064	438.536	391.948	454.446	439.984	299.271	83436.3	227182	76067	726130	46940.5	182.572	147.589	170.884	158.708	148.986	245.639	212.435	209.966	207.285	198.415
1238	228.207	214.716	215.1	222.11	206.152	457.702	429.393	471.133	468.62	324.421	95325.1	273706	84226.6	776342	53707.5	164.497	132.303	163.091	148.266	142.46	227.27	199.046	205.524	205.763	193.344
1239	248.739	212.599	219.133	230.915	197.418	488.762	452.171	493.789	502.837	355.032	108541	299328	93240.8	828865	61303.8	181.077	136.718	163.463	149.675	148.549	237.602	197.886	207.227	209.155	191.69
1240	259.877	223.225	221.418	238.562	193.957	518.946	476.022	518.257	549.845	390.923	123207	326625	103187	883757	69811.5	179.693	141.509	163.45	145.184	135.518	236.986	201.019	202.258	208.252	181.879
1241	245.258	226.484	219.039	231.416	213.815	556.64	504.063	550.883	675.021	440.058	139443	355668	114154	1.00089e+06	79331.4	174.618	152.088	164.909	142.585	152.79	240.15	214.452	207.646	206.923	194.793
1242	187.002	171.798	164.314	158.58	161.153	171.547	146.693	151.869	143.888	139.82	181.564	759.013	522.828	4310.22	167.469	143.622	117.292	128.759	119.788	112.87	173.017	152.463	154.018	149.264	154.408
1243	192.362	163.211	146.447	160.732	157.253	177.824	152.519	139.865	157.718	142.527	252.706	1453.95	1099.48	14740.6	222.832	150.313	111.149	113.568	117.152	102.58	174.453	142.858	134.921	149.77	145.293
1244	188.271	166.171	154.385	193.76	174.312	174.473	153.013	153.37	174.962	153.765	356.674	2180.8	1769.88	35568.8	243.086	143.462	110.132	123.894	136.214	118.352	174.12	143.499	148.591	163.214	156.42
1245	188.194	160.787	178.782	165.982	195.299	175.77	154.529	173.343	167.599	170.837	491.713	3033.4	2533.36	44076.8	252.859	142.405	107.41	142.054	118.314	131.405	175.807	144.398	165.717	151.502	169.125
1246	190.078	164.19	196.389	183.469	182.658	173.081	162.978	188.485	178.535	161.086	662.771	4105.5	3395.73	63729.5	245.318	144.264	105.139	150.389	129.13	126.225	170.563	150.139	176.271	167.62	169.586
1247	183.44	176.558	186.452	183.88	172.727	181.453	177.138	187.153	188.972	160.891	878.212	5475.94	4361.49	74973.1	288.999	138.808	115.449	142.78	131.964	115.762	177.755	164.159	173.82	168.312	158.735
1248	167.858	169.803	184.65	171.745	186.156	165.208	182.968	191.872	185.555	171.504	1136.57	7208.65	5439.06	87228.7	427.251	131.166	114.321	149.37	125.724	131.632	164.608	161.298	173.119	159.475	164.934
1249	192.449	190.376	172.91	187.952	188.953	188.826	198.558	192.65	195.464	176.11	1463.78	9350.76	6633.62	100547	663.534	141.915	126.676	131.496	133.669	126.136	184.092	175.781	165.917	168.123	171.644
1250	204.343	198.853	187.919	198.384	200.201	199.381	212.159	206.881	210.748	185.388	1886.1	11955.7	7953.09	114980	1005.2	155.864	135.422	143.903	143.171	122.549	188.544	184.335	176.16	178.663	178.743
1251	197.984	193.084	174.61	200.088	220.245	203.158	214.828	209.823	206.84	194.22	2443.81	15063.6	9404	130580	1457.27	151.312	123.465	135.278	135.289	147.22	190.543	183.238	170.279	177.203	183.625
1252	197.659	201.421	174.765	185.191	206.582	208.988	219.243	214.83	213.333	196.109	3176.55	18715.5	10992.2	147400	2029.24	152.547	124.682	136.434	119.041	138.634	189.983	180.617	168.946	165.685	181.18
1253	207.976	193.101	189.203	201.591	189.254	222.605	225.047	233.649	223.029	189.297	4125.82	22951.4	12725.4	165492	2731.51	156.261	129.334	148.956	133.692	125.665	198.034	184.281	178.404	179.473	171.722
1254	204.524	207.105	199.412	187.14	216.465	223.24	229.94	245.283	223.772	199.61	5329.49	27812.1	14612.6	184910	3574.81	151.456	137.989	154.642	132.787	136.824	193.723	188.488	180.634	171.465	186.586
1255	214.66	212.333	183.957	198.712	218.366	232.863	242.003	245.253	234.156	198.395	6823.2	33342.1	16659.5	205705	4570.69	160.953	138.652	140.036	145.622	146.926	203.83	190.72	170.825	177.251	189.604
1256	208.316	198.139	194.408	199.087	203.354	232.445	244.514	259.245	241.167	196.033	8643.45	39583.9	18877.2	227932	5730.73	156.357	126.335	152.627	142.557	140.7	196.53	181.843	179.959	180.157	180.168
1257	212.486	208.989	187.288	192.64	223.861	239.347	251.432	268.379	244.824	199.211	10831.4	54381	21278.7	251644	7068.69	159.487	137.586	150.299	137.941	150.427	200.332	185.717	179.496	176.351	193.259
1258	205.076	194.016	194.84	191.538	178.74	244.302	258.315	278.219	253.427	179.84	13429.5	63025.5	23879.8	276895	8596.56	150.584	128.072	138.248	134.02	119.634	197.158	182.999	178.322	178.293	171.446
1259	205.165	203.65	194.843	200.068	191.551	254.442	265.109	292.168	261.698	188.308	16481.1	72558.7	26702.9	303739	10330.5	160.62	138.864	153.111	144.226	131.218	205.027	184.495	187.639	177.835	174.318
1260	222.927	194.4	206.899	213.414	183.854	268.838	270.187	306.065	275.541	192.486	20029.7	83025.7	29774.7	332230	12292.3	173.208	133.055	155.293	147.729	127.208	214.635	184.467	192.421	188.567	169.548
1261	230.72	212.605	219.206	203.489	199.119	287.274	286.971	324.634	291.563	201.024	24123.5	94469.1	33128.9	394370	14510.1	174.583	139.777	167.201	138.63	141.793	229.168	195.189	203.25	176.296	178.212
1262	251.918	210.947	181.587	181.63	190.013	302.708	293.821	325.6	304.8	205.181	28812.1	106937	36803.6	428128	17018.7	189.856	119.347	142.96	132.96	133.403	243.04	187.877	185.097	177.234	172.543
1263	237.436	210.917	186.31	227.781	196.004	310.555	300.243	338.321	324.059	223.284	34147.2	120477	40841	463751	19860.5	172.848	136.21	148.441	160.505	140.224	232.972	188.181	177.918	197.297	180.242
1264	246.577	205.246	199.489	205.805	177.143	330.118	311.207	356.245	336.441	225.332	40184.6	135136	45288.4	501293	23084.7	180.088	127.822	160.09	148.692	124.517	243.542	188.089	190.37	191.786	171.245
1265	230.442	215.743	192.858	225.098	194.637	340.339	323.179	368.689	353.534	244.76	46987.6	150965	50201.7	540811	26745.4	158.185	135.367	140.702	158.245	136.65	236.177	202.535	185.987	208.427	175.899
1266	236.471	205.402	206.575	211.21	171.148	357.316	332.824	389.062	366.366	245.36	54628.9	168015	55638	582361	30901.5	167.21	130.211	158.034	149.175	116.054	232.078	189.061	195.003	193.6	168.356
1267	249.845	216.909	210.355	199.552	221.128	380.108	349.885	406.898	383.613	269.82	63189.4	186339	61657.9	625996	35613.3	156.139	126.687	155.611	136.624	149.945	235.054	201.1	202.592	188.866	190.324
1268	242.326	206.69	212.95	222.707	193.81	406.183	361.569	424.587	405.717	276.806	72758.8	205995	68326.5	671775	40944.6	175.832	132.542	165.456	160.188	135.087	243.446	195.669	208.255	197.723	178.884
1269	239.262	209.195	223.763	213.619	203.245	431.472	378.821	442.333	423.361	301.782	83435.1	227042	75710.2	719752	46958.9	179.032	132.422	169.149	147.334	140.971	237.909	199.774	206.737	191.269	185.217
1270	229.514	201.878	208.259	222.22	211.898	453.962	417.642	459.251	453.752	328.408	95324.5	273570	83880.2	769985	53725.1	167.625	120.899	161.502	152.144	144.973	230.029	197.08	205.267	195.219	191.719
1271	248.287	214.775	211	219.53	198.291	485.962	439.729	481.307	489.913	357.622	108541	299194	92904.5	822530	61320.6	181.14	135.954	160.143	146.543	147.009	243.775	196.286	202.575	197.116	186.534
1272	253.225	220.909	213.717	217.798	188.856	514.651	465.081	506.587	536.822	392.227	123207	326493	102861	877443	69827.4	176.145	137.37	159.754	136.023	130.022	241.904	199.433	200.491	199.27	175.242
1273	236.883	232.82	224.203	220.599	192.521	552.875	492.974	540.444	664.892	441.945	139445	355538	113839	994622	79346.5	170.372	152.654	170.674	140.003	134.188	239.172	211.35	207.48	197.168	176.708
1274	196.246	166.656	171.405	173.411	154.459	180.681	140.902	153.35	157.574	130.703	199.755	718.849	600.155	10431.2	140.288	155.503	115.057	131.772	127.764	101.455	178.549	151.859	155.175	153.463	149.402
1275	194.268	166.129	156.173	191.461	178.424	183.034	147.068	150.291	168.619	156.984	295.557	1478.36	1263.18	31270.8	180.399	151.373	108.778	122.723	136.631	121.299	182.264	150.744	143.865	162.053	163.99
1276	196.749	169.995	171.814	205.297	188.21	180.332	152.319	162.109	181.917	165.044	418.857	2381.06	2025.42	39784.9	196.824	151.697	112.516	133.749	146.004	127.131	179.095	152.896	157.968	176.045	166.708
1277	181.256	178.569	192.676	197.467	192.989	168.915	161.229	177.673	185.829	169.147	585.272	3512.3	2887.6	59453.2	209.567	139.345	111.71	146.235	141.874	132.702	166.924	156.452	169.13	179.152	167.658
1278	185.271	165.776	181.547	203.255	188.708	171.662	163.43	176.837	192.435	168.081	799.865	4940.4	3853.52	70705.8	270.253	143.951	107.507	136.404	147.012	126.139	177.086	156.834	168.834	178.797	165.872
1279	171.683	176.405	185.227	197.315	196.319	164.949	175.421	186.301	189.623	178.421	1059.89	6723.38	4931.94	82971.4	427.269	137.406	116.759	145.691	146.148	139.799	162.81	165.429	171.331	172.409	170.648
1280	188.231	178.036	176.593	198.872	199.492	179.528	187.026	184.415	194.587	182.668	1389.87	8908.15	6127.35	96300.4	676.62	141.714	114.815	130.91	142.242	132.285	176.888	170.877	163.318	172.039	177.816
1281	195.931	190.393	190.317	210.787	224.057	192.594	203.107	197.563	206.358	187.768	1815.81	11547.1	7447.47	110745	1023	151.796	126.185	142.409	152.123	134.31	186.682	179.838	171.481	182.872	180.059
1282	205.201	198.193	179.295	208.104	222.043	203.426	205.894	199.148	206.605	192.183	2377.6	14681.9	8899.16	126357	1479.04	160.194	123.43	135.944	140.531	148.225	197.453	183.45	165.556	181.847	183.75
1283	185.296	209.192	175.374	218.473	198.893	200.999	213.537	204.477	216.241	193.361	3114.72	18355	10488.7	143189	2053.81	144.518	127.102	133.635	142	132.419	183.66	186.636	162.331	182.399	173.367
1284	210.51	189.099	174.696	228.446	198.307	217.965	213.415	215.435	225.598	192.627	4069.46	22608.1	12223	161293	2757.86	160.568	123.311	134.824	153.089	129.72	201.652	178.841	166.454	196.455	175.902
1285	200.254	197.235	200.615	209.778	231.448	215.522	218.269	233.675	229.309	206.994	5277.56	27482.9	14111.3	180724	3602.45	151.378	128.793	152.717	149.873	147.157	191.316	180.657	180.965	187.758	193.009
1286	207.404	222.433	176.936	209.299	235.504	224.718	236.907	233.184	234.385	205.983	6775.14	33024.5	16159.9	201533	4599	160.685	141.825	132.804	155.514	158.457	202.663	199.062	164.56	187.467	197.038
1287	203.628	188.356	185.022	224.598	218.914	227.463	238.797	247.246	245.391	198.113	8599.08	39276	18378.8	223773	5759.24	155.164	120.785	141.962	161.186	152.212	199.896	181.624	173.946	194.343	186.835
1288	200.898	196.784	196.135	219.698	221.893	232.651	244.489	260.867	248.756	198.302	10790.4	54088.4	20782	247498	7097.64	153.993	125.651	154.987	157.315	149.494	195.771	183.643	182.267	190.431	189.733
1289	205.72	195.611	190.664	209.488	160.632	240.115	252.452	265.322	254.678	175.01	13391.5	62738.8	23385.3	272762	8625.79	154.566	124.544	130.879	147.615	107.23	199.284	187.058	171.226	189.317	162.586
1290	199.446	201.628	198.23	209.186	191.718	246.108	258.767	280.697	262.902	186.886	16445.5	72277.4	26210.9	299620	10360.5	160.056	133.453	151.201	151.135	130.336	197.938	184.623	181.792	185.743	175.097
1291	218.156	197.579	200.736	227.434	196.399	265.098	262.873	295.453	274.609	190.27	19996.3	82749.6	29285.9	328124	12322.6	173.023	130.773	147.397	158.382	135.72	210.813	185.94	188.855	195.468	173.221
1292	224.731	212.695	218.231	234.888	203.605	279.174	280.315	314.693	294.968	201.855	24092	94197.5	32644	390291	14541	172.262	138.125	163.464	159.821	145.326	220.119	195.409	202.978	196.782	181.295
1293	221.968	220.56	192.554	201.621	188.544	290.359	290.16	316.02	305.826	203.732	28782.3	106669	36323.6	424063	17049.9	170.644	122.719	148.175	147.753	133.005	225.829	195.957	183.891	191.176	173.048
1294	230.004	224.118	184.901	225.241	205.023	303.37	298.339	326.267	318.902	225.079	34119.1	120213	40367.6	459699	19891.7	170.325	141.662	144.074	155.539	145.827	224.206	198.405	177.487	195.687	186.142
1295	236.948	213.018	203.286	232.259	209.93	324.724	306.672	346.542	332.363	234.001	40158	134875	44821.6	497254	23116	175.836	131.459	159.298	166.685	150.188	229.701	194.283	188.564	201.192	189.334
1296	227.75	229.492	195.445	224.772	223.069	340.589	320.097	357.709	346.003	251.719	46962.5	150706	49742.8	536785	26776.4	159.177	141.19	140.098	160.038	155.101	233.172	210.234	185.788	204.278	193.927
1297	234.678	212.665	200.199	234.242	178.369	358.889	328.87	376.417	364.147	252.038	54605.2	167759	55188.5	578347	30932.2	168.786	132.043	150.418	167.541	121.416	230.207	195.495	189.69	208.038	176.078
1298	246.529	217.053	209.544	203.974	216.374	383.445	343.124	394.813	380.975	270.562	63167.1	186085	61218.2	621995	35643.8	155.874	123.026	152.211	139.824	142.9	233.231	199.732	199.247	198	190.329
1299	246.763	210.976	214.281	234.884	185.287	408.024	355.853	413.061	402.823	276.979	72737.3	205744	67897.2	667787	40974.6	182.927	132.965	162.633	168.947	129.303	242.1	198.669	202.278	208.107	175.35
1300	236.179	219.306	227.282	221.96	209.941	433.785	373.552	434.527	419.852	303.189	83414.9	226793	75292.7	715776	46988.5	180.504	136.166	171.115	154.939	141.442	237.334	201.288	210.587	202.783	189.562
1301	229.027	215.848	215.864	225.527	191.135	456.86	411.67	451.168	448.655	327.811	95305.8	273325	83474.1	766022	53754.2	169.423	127.356	164.325	156.49	129.274	224.129	196.09	198.917	198.863	183.414
1302	238.27	214.935	209.188	221.461	184.065	487.525	433.505	470.751	485.992	358.721	108523	298951	92510.6	818579	61348.7	177.186	131.209	155.56	149.17	134.69	236.261	191.9	195.789	202.928	177.442
1303	243.814	224.285	219.93	214.187	188.941	518.194	459.184	499.339	531.728	396.763	123190	326252	102480	873504	69854.6	170.606	135.407	162.522	137.1	126.961	235.395	196.995	198.563	204.157	173.669
1304	237.777	230.789	219.322	227.967	210.462	558.844	487.7	530.663	661.893	446.806	139428	355299	113469	990707	79372.9	174.035	149.876	163.605	145.508	145.977	235.837	209.21	200.705	197.629	184.652
1305	210.075	152.304	140.654	144.275	186.947	193.288	131.12	134.99	135.785	146.614	222.21	782.474	678.907	20851.2	143.99	168.585	105.149	112.369	100.711	122.12	193.949	141.113	141.18	136.175	167.651
1306	203.882	166.825	157.347	145.777	190.087	184.892	147.658	150.125	142.905	154.573	330.913	1712.79	1438.37	29374.9	169.219	160.364	114.608	123.3	103.793	119.437	183.424	148.833	149.77	136.939	160.268
1307	199.128	156.173	182.339	149.329	196.967	180.947	147.83	166.685	147.971	165.142	492.177	2879.13	2300.57	49070.2	203.267	157.642	100.432	138.666	107.169	127.771	179.173	137.82	164.352	146.753	168.308
1308	178.588	171.579	178.481	151.127	197.162	170.789	157.782	170.58	152.565	169.409	704.473	4342.04	3266.61	60339.6	280.64	141.381	113.262	136.541	107.97	125.541	172.315	148.676	168.179	145.932	170.009
1309	168.15	170.385	170.522	151.707	201.347	161.638	161.761	169.516	154.92	172.814	964.588	6156.81	4345.07	72623.9	440.83	137.807	116.327	136.476	111.773	133.695	159.356	150.186	162.22	142.52	172.644
1310	198.268	177.159	164.349	141.49	184.001	187.225	178.011	170.252	154.459	175.352	1297.87	8368.26	5541.19	85973.1	693.449	150.931	118.347	123.482	99.235	115.614	181.073	162.927	162.627	136.21	169.232
1311	191.114	190.083	167.219	151.786	197.635	189.922	194.951	182.263	162.694	178.123	1727.97	11028.5	6861.86	100439	1043.55	152.13	129.45	126.787	108.687	114.509	180.219	173.567	166.594	146.945	172.431
1312	195.377	193.987	174.604	153.011	206.419	199.456	196.733	189.924	170.654	187.766	2296.1	14181.2	8314.57	116074	1500.9	155.523	126.325	135.144	103.589	128.92	188.113	179.441	169.07	149.913	179.271
1313	192.231	192.298	173.819	162.665	191.838	203.365	197.664	192.151	181.173	181.403	3040.75	17868.1	9905.21	132930	2075.89	153.158	118.853	132.975	104.854	121.616	185.23	173.648	166.371	156.583	170.492
1314	204.997	184.419	184.919	160.839	179.402	217.622	201.496	207.839	182.497	179.741	4001.94	22133	11640.8	151059	2780.52	159.125	122.874	143.128	107.783	112.216	196.86	172.091	172.963	153.365	166.159
1315	206.754	194.413	205.387	160.697	206.231	219.584	206.423	225.677	193.544	190.939	5216.53	27017.6	13529.9	170515	3625.1	158.482	128.678	157.125	113.893	124.031	196.551	173.885	181.554	153.883	176.011
1316	213.293	206.85	174.391	167.638	206.286	229.997	221.307	219.406	199.876	194.046	6720.11	32567.7	15579.9	191351	4621.83	166.512	135.626	131.295	121.653	131.159	208.057	184.231	161.535	153.526	182.181
1317	208.717	208.288	196.127	177.995	199.701	233.785	227.746	238.096	212.467	194.015	8549.15	38826.7	17800.5	213618	5782.7	162.322	135.264	151.071	126.298	128.998	203.007	182.025	180.129	164.101	174.289
1318	199.731	189.162	194.122	171.653	211.179	232.716	232.078	250.909	214.53	188.393	10744.8	53650.9	20205.8	237370	7121.02	155.63	123.522	154.243	122.356	133.877	193.729	176.588	178.267	156.337	185.077
1319	209.814	196.346	192.259	174.024	171.964	244.347	238.346	254.7	226.395	174.446	13349.7	62306.6	22811.5	262662	8649.27	159.879	126.622	135.004	120.898	106.585	203.714	178.167	171.127	166.099	163.853
1320	195.195	185.58	193.569	172.371	187.603	245.299	246.63	268.228	230.333	185.895	16407.1	71849.8	25639.9	289548	10383.9	158.594	126.86	150.541	122.728	119.976	196.614	179.99	179.616	161.2	168.709
1321	209.724	182.058	202.377	182.057	189.778	262.316	249.097	283.208	243.761	187.495	19960.8	82326.3	28718.7	318080	12346.6	170.844	123.985	150.181	125.566	121.015	204.71	174.97	186.783	168.599	165.199
1322	218.784	197.821	212.261	183.308	173.974	276.404	263.404	299.05	263.078	192.466	24059.1	93778.2	32081.3	380302	14565	172.884	130.934	158.828	124.569	115.828	218.145	186.51	191.804	164.375	165.964
1323	234.142	200.74	177.309	179.823	173.926	291.854	275.266	300.07	276.55	198.603	28751.8	106254	35767	414102	17074.1	183.65	113.572	137.633	130.208	114.399	228.029	183.887	171.566	165.527	162.697
1324	236.195	205.339	192.758	198.371	197.161	305.651	285.565	317.709	294.278	222.543	34090.4	119800	39817.6	449766	19916	179.624	132.05	151.049	138.472	131.79	225.586	188.527	177.197	176.453	183.188
1325	236.759	204.239	198.375	196.192	182.537	321.858	295.37	334.366	307.438	230.601	40131.3	134466	44280.3	487349	23140	181.125	128.529	156.177	138.889	120.062	227.882	188.303	183.91	176.576	174.019
1326	239.008	208.113	191.83	204.462	199.494	339.225	308.419	347.248	323.327	251.861	46937.7	150300	49210.5	526907	26800.6	169.587	130.774	140.857	141.874	129.047	229.018	194.463	182.242	186.896	181.879
1327	235.475	202.737	203.728	179.898	186.156	357.856	318.18	367.351	337.076	254.12	54582	167356	54666.6	568496	30956.2	172.905	127.96	155.548	127.354	119.222	227.03	186.451	189.508	175.238	167.772
1328	246.582	204.47	208.308	188.476	216.949	384.24	335.13	382.61	357.663	270.773	63145.1	185684	60707.8	612172	35667.5	159.242	116.733	153.12	128.402	136.52	229.532	191.831	194.453	176.756	184.414
1329	246.537	198.581	201.096	195.678	192.801	408.053	347.173	399.539	383.907	277.508	72717	205345	67399.2	657990	40998.3	187.301	126.617	153.842	141.375	125.944	238.409	189.477	190.653	182.743	171.807
1330	245.773	214.412	213.619	188.968	207.78	435.026	364.55	419.232	402.282	307.056	83395.4	226396	74807.6	706006	47011.8	193.852	136.12	160.009	129.537	133.645	236.512	195.366	196.016	179.826	184.486
1331	237.477	201.297	200.401	202.68	197.87	457.936	402.851	437.07	433.017	329.658	95287.3	272934	83003.3	756278	53777.1	181.137	121.138	153.008	139.449	123.768	226.644	188.379	188.327	183.37	180.371
1332	229.867	201.891	207.91	204.234	190.567	486.19	425.793	460.704	471.623	361.861	108506	298562	92053.3	808862	61371.3	174.113	124.017	155.733	136.333	130.215	226.225	190.027	190.988	187.536	177.097
1333	245.987	202.683	205.785	202.98	181.588	519.225	449.916	486.395	519.985	398.075	123174	325865	102036	863813	69876.9	177.509	126.226	153.507	129.006	116.297	228.058	189.447	187.792	185.205	168.93
1334	228.801	204.971	216.361	198.101	206.428	559.409	479.055	523.893	653.66	449.735	139412	354914	113041	981069	79394.4	168.9	135.847	163.223	128.935	135.962	229.825	198.253	197.894	182.132	181.292
1335	179.677	161.053	148.701	159.454	181.414	162.544	138.205	138.588	140.127	153.103	215.007	946.959	770.748	8527.41	150.829	140.798	109.403	121.553	113.92	123.961	172.063	149.299	138.33	144.926	172.489
1336	184.638	164.516	159.538	171.497	166.886	169.703	143.305	149.651	154.687	153.53	378.361	2127.25	1629.21	28244.3	187.175	143.185	106.244	126.184	119.855	115.468	175.762	140.398	142.712	152.638	164.305
1337	183.157	167.73	171.655	166.585	187.029	175.754	154.557	160.795	150.822	164.994	589.551	3607.9	2594.54	39531.2	277.053	142.714	108.471	134.133	116.973	124.354	181.079	152.028	158.757	146.48	168.793
1338	177.348	161.899	164.277	157.113	175.401	167.029	154.44	158.722	143.941	160.582	844.868	5440.2	3673.11	51836.9	438.295	142.067	109.699	135.897	111.737	124.174	170.486	147.303	150.726	142.836	160.977
1339	186.239	163.13	145.468	148.489	220.391	177.092	169.02	150.066	142.146	189.463	1177.3	7668.11	4868.97	65209.9	698.975	139.787	107.684	113.563	102.662	146.732	173.844	155.687	135.042	135.931	189.759
1340	184.531	184.43	168.733	153.668	211.542	183.368	186.689	170.805	147.842	185.848	1612.46	10342.3	6190.68	79702.6	1048.48	142.277	122.72	132.717	107.267	128.877	181.229	170.814	153.587	144.294	181.98
1341	196.403	174.595	150.388	151.755	198.508	197.753	182.8	167.631	155.361	183.757	2187.93	13505.8	7644.13	95366.7	1504.85	154.625	111.642	120.146	100.244	130.745	192.254	165.716	143.639	146.703	178.806
1342	205.109	174.028	146.721	177.986	188.989	206.118	185.392	173.623	168.283	187.072	2940.49	17202.6	9235.87	112254	2080.95	158.907	108.054	116.473	112.144	126.994	192.332	162.679	138.035	156.326	174.457
1343	220.359	174.611	169.929	169.015	196.876	216.516	188.019	194.311	168.487	191.072	3908.63	21476	10972.7	130417	2785.76	166.576	112.447	137.098	109.25	129.67	198.171	160.154	156.792	148.921	176.408
1344	200.283	176.901	189.161	182.181	205.266	210.232	194.81	211.97	186.211	198.153	5130.32	26367.7	12863.2	149908	3630.21	150.481	115.357	151.666	125.345	128.394	190.644	162.74	168.58	163.969	184.69
1345	215.254	184.436	159.202	162.986	214.899	221.539	208.212	203.716	186.194	200.357	6640.41	31924.5	14914.3	170781	4626.83	165.804	119.442	125.57	114.714	144.782	203.541	175.58	146.004	153.112	191.222
1346	200.917	190.259	177.434	181.353	217.059	220.204	214.33	223.066	194.638	205.165	8475.49	38189.6	17136.7	193086	5787.48	153.856	122.352	143.659	125.232	149.625	195.158	172.302	163.283	161.824	191.531
1347	202.503	187.558	178.906	168.814	219.606	224.011	222.673	236.537	199.172	201.937	10676.7	53024.4	19544.4	216877	7125.66	155.376	122.474	148.372	117.7	147.568	193.704	174.096	168.804	152.81	190.855
1348	209.868	190.392	165.102	185.731	189.98	235.43	229.729	237.434	213.394	181.746	13285.8	61684.5	22152.6	242209	8653.87	157.36	122.264	119.009	127.631	124.787	198.325	177.068	150.194	163.541	172.19
1349	206.767	179.244	178.173	164.552	194.485	241.757	235.445	256.795	215.228	190.689	16347.5	71232.2	24984.4	269135	10388.5	164.14	120.209	144.13	115.681	131.029	206.332	173.13	167.757	148.889	176.172
1350	221.088	190.247	185.944	181.493	200.078	257.913	243.294	268.319	223.51	199.385	19905.2	81712	28066.8	297708	12351.3	175.83	127.919	143.506	122.405	135.147	212.154	180.227	173.882	160.704	174.834
1351	217.477	197.227	192.021	194.148	185.162	268.898	257.66	282.475	247.922	202.178	24007.1	93167.5	31435	360014	14570	166.864	129.14	149.195	127.394	129.373	214.577	184.961	174.46	166.286	171.96
1352	234.72	197.995	175.956	184.681	196.414	286.309	267.153	289.13	259.364	215.228	28702.7	105647	35127.3	393856	17078.8	180.27	112.834	140.952	129.374	135.057	230.811	177.618	164.597	163.754	176.496
1353	233.729	199.282	181.021	184.148	182.408	298.806	276.447	305.401	274.367	220.252	34044.1	119196	39186.2	429562	19921.1	174.171	127.428	147.462	125.766	128.676	229.271	186.766	168.687	165.388	178.219
1354	238.672	185.256	179.779	184.027	189.518	315.238	285.322	321.396	288.371	233.879	40087.4	133865	43658.6	467187	23145.6	179.69	114.15	147.085	126.924	132.256	231.074	179.325	168.072	171.6	180.08
1355	240.211	199	186.963	199.944	186.4	331.586	297.611	338.082	304.978	249.163	46895.9	149702	48599.3	506788	26806.3	168.084	123.933	139.611	134.505	127.045	232.486	193.592	172.549	181.036	181.81
1356	236.717	200.567	174.124	200.042	181.994	352.297	308.482	351.416	323.051	255.687	54541.9	166760	54067.3	548420	30961.9	169.873	123.013	135.29	135.941	123.567	231.813	188.278	165.191	181.135	173.445
1357	256.002	213.831	178.73	200.446	210.264	376.708	325.941	367.207	342.467	274.938	63107	185092	60122.1	592138	35673.3	163.257	124.031	134.834	132.056	140.363	236.057	192.459	170.492	182.368	186.758
1358	251.01	197.682	187.526	209.452	207.014	401.539	337.659	387.165	368.082	286.384	72680.6	204756	66827.6	637998	41004.1	186.855	126.224	148.73	147.59	142.524	242.597	188.879	178.556	191.275	186.208
1359	245.593	207.953	208.823	196.219	210.778	425.713	355.135	407.812	386.439	312.82	83361	225809	74251	686057	47017.5	189.174	130.48	161.94	130.813	142.375	236.459	192.93	189.733	184.261	191.063
1360	231.054	204.082	203.308	225.174	204.607	446.614	394.087	429.027	420.722	334.185	95254.5	272352	82461.7	736371	53782.8	172.178	122.218	160.803	150.311	137.128	225.23	188.343	187.826	197.041	183.821
1361	252.878	199.558	177.226	232.846	207.552	481.849	418.557	446.598	460.434	367.496	108475	297984	91528.2	788998	61376.9	188.44	121.823	137.305	151.549	149.682	240.135	185.214	169.957	200.534	187.734
1362	244.834	200.69	197.082	225.602	195.734	513.632	443.567	477.894	510.65	400.691	123144	325289	101528	843992	69882.8	173.522	123.66	150.771	136.652	132.385	236.337	185.782	176.508	196.222	175.412
1363	252.87	205.398	194.73	211.03	187.449	554.245	472.868	513.302	646.434	448.499	139384	354342	112549	961334	79400.3	183.483	134.123	152.02	129.229	129.375	242.135	190.349	179.915	190.782	176.413
1364	185.936	168.423	174.58	145.24	188.336	166.799	141.574	155.141	136.664	158.91	244.052	1188.93	870.012	19717.2	166.18	145.292	111.029	137.444	102.343	130.791	174.023	157.268	151.857	140.15	178.491
1365	181.983	172.314	187.025	147.771	194.36	179.687	152.122	170.585	143.079	167.416	451.27	2674.62	1831.63	31006.7	260.228	141.261	115.561	145.867	104.611	129.573	178.485	150.821	169.877	141.074	178.586
1366	189.767	154.867	165.442	139.173	201.083	172.224	150.861	153.163	135.205	171.94	699.921	4516.11	2908.35	43316.9	418.734	152.015	106.787	135.936	100.996	142.355	177.675	146.33	150.225	133.756	172.73
1367	192.227	164.092	157.848	145.046	213.212	179.679	166.681	152.137	139.02	185.906	1035.04	6753.02	4104	56695.4	674.088	143.837	108.898	120.876	100.887	140.238	176.111	152.713	143.693	133.083	185.317
1368	189.608	183.513	167.871	167.695	238.286	179.768	183.652	162.658	155.438	191.642	1477.42	9435.22	5426.24	71194.8	1024.25	146.333	124.028	130.057	119.399	144.939	174.637	167.754	153.837	149.343	189.737
1369	197.476	178.967	164.954	157.527	214.191	196	178.248	170.841	152.753	182.968	2063.1	12606.3	6880.54	86867	1479.5	155.18	113.946	130.467	105.428	143.74	188.054	167.132	158.622	145.85	180.761
1370	191.83	188.233	161.047	154.291	191.255	197.772	180.784	171.127	157.908	187.286	2825.44	16310.2	8473.06	103763	2055.52	148.762	116.341	126.907	97.4973	127.673	180.856	163.786	149.715	145.13	173.695
1371	211.589	182.052	179.937	160.717	208.931	211.017	183.03	193.539	165.904	199.508	3804.3	20589.9	10210.9	121936	2760.86	159.785	120.336	144.141	107.005	135.342	197.002	162.105	165.763	147.726	183.002
1372	193.843	181.325	184.701	168.715	222.582	203.091	186.884	198.814	176.155	204.679	5035.16	25487.8	12102.3	141437	3605.18	144.897	122.078	145.817	118.468	137.32	182.47	165.454	161.867	151.901	193.944
1373	203.859	205.5	178.62	166.993	230.239	212.179	205.61	204.251	181.136	202.683	6553.6	31049.5	14154.6	162320	4601.59	156.721	135.106	139.047	120.249	152.263	197.373	182.751	159.848	150.04	194.904
1374	192.578	189.688	183.599	160.571	227.731	207.675	208.205	213.242	188.072	204.561	8395.91	37319.6	16378.9	184637	5761.75	146.599	121.639	145.615	112.617	153.826	181.303	172.284	167.383	149.63	193.994
1375	186.774	184.784	186.806	157.534	231.054	210.026	217.382	228.696	189.179	202.019	10603.4	52163.5	18788.5	208440	7099.7	143.307	120	152.307	111.393	153.626	181.359	170.599	173.44	142.872	197.26
1376	190.716	199.294	173.954	177.124	176.418	221.056	226.099	229.632	205.38	180.684	13218.3	60827.8	21399.5	233784	8627.79	142.56	129.244	124.413	121.717	112.496	183.98	180.393	163.169	159.979	177.299
1377	189.778	191.474	190.214	173.743	199.693	231.044	228.964	249.357	211.473	187.127	16285	70379.5	24234.6	260722	10362.6	151.341	129.408	151.275	121.855	133.129	188.941	174.141	177.161	153.827	179.163
1378	204.073	191.175	197.774	179.635	218.497	247.212	234.538	263.156	221.309	197.596	19846.8	80863.5	27321.9	289308	12325.2	162.298	129.536	149.05	121.306	147.398	195.759	173.576	182.644	162.779	186.654
1379	218.242	197.914	188.617	163.773	207.017	260.704	245.002	274.348	236.012	203.281	23952.3	92322.7	30696.1	351641	14544	168.432	127.813	145.004	109.039	144.292	208.171	178.055	179.776	148.403	181.087
1380	214.851	191.472	196.047	165.309	216.249	275.3	254.915	285.581	252.446	214.446	28651.2	104805	34396	385497	17053.2	164.041	108.723	155.346	116.891	149.438	214.77	170.649	181.336	153.083	188.378
1381	226.622	200.899	183.88	189.838	187.77	290.376	265.425	295.192	270.81	218.295	33995.5	118358	38464.4	421216	19895.9	167.997	127.91	147.035	129.973	132.459	219.522	182.565	172.289	164.069	177.957
1382	212.863	193.614	185.297	183.855	216.927	304.043	273.879	308.848	287.163	237.907	40041.7	133029	42947.1	458855	23120.5	157.797	121.122	150.025	129.099	150.646	214.895	178.167	170.933	166.302	190.68
1383	225.655	201.819	195.228	210.484	226.332	321.367	285.939	325.044	304.795	251.099	46852.5	148870	47899.9	498470	26781.9	154.709	127.006	145.481	144.286	154.457	217.884	187.576	177.415	185.981	192.33
1384	234.624	191.344	193.575	174.576	183.481	343.188	296.81	342.863	312.845	255.052	54500.3	165931	53381.9	540116	30938.1	167.047	120.058	150.259	121.572	121.668	220.79	183.136	180.061	165.449	176.981
1385	233.079	193.82	193.229	186.271	206.23	365.384	313.62	359.022	334.645	265.761	63067.4	184266	59451.7	583848	35650.1	146.944	112.032	145.033	126.583	136.569	218.555	183.214	180.622	173.177	179.929
1386	236.15	209.081	209.232	195.665	202.357	389.769	329.018	380.845	358.811	282.654	72643	203933	66173.1	629723	40981.4	175.244	133.311	163.958	139.314	138.446	226.662	190.836	191.132	181.098	184.087
1387	216.755	202.469	203.156	186.851	225.518	413.738	344.879	398.895	378.909	305.364	83325.4	224989	73613.6	677796	46995.8	165.331	126.662	157.696	126.019	152.922	216.652	186.419	197.698	174.684	192.09
1388	222.192	210.22	198.239	210.087	186.172	440.518	386.591	417.523	412.5	326.405	95220.1	271539	81842.6	728125	53762	165.746	128.13	155.198	140.785	123.618	217.98	190.537	185.972	187.465	170.164
1389	220.918	202.71	183.72	217.182	199.97	471.158	410.075	437.58	452.856	363.549	108442	297173	90927.4	780766	61356.1	162.735	125.097	141.514	142.124	145.193	218.632	185.846	176.427	190.838	184.152
1390	223.12	198.101	203.458	217.948	197.43	503.101	436.175	469.821	504.071	401.419	123113	324483	100945	835775	69862.6	157.223	123.186	154.573	133.877	133.704	217.729	182.406	184.772	190.87	176.484
1391	233.133	210.838	182.705	216.337	208.513	545.466	467.2	504.727	641.796	450.072	139354	353539	111985	953147	79380.5	170.268	138.616	140.322	134.306	144.626	225.214	192.795	181.132	189.028	187.994
1392	199.392	154.438	174.098	150.029	184.707	182.5	130.903	154.074	134.306	158.694	278.921	1489.81	972.826	11288.9	196.486	157.124	100.015	132.531	108.634	129.367	184.746	143.652	159.758	142.608	177.297
1393	197.631	150.702	157.003	137.511	167.075	174.416	133.98	144.566	124.644	155.306	525.772	3332.65	2046.22	23603.4	349.831	161.411	100.541	127.005	104.084	124.398	185.682	142.533	143.179	138.043	158.916
1394	177.964	165.54	189.94	150.401	191.061	169.471	162.615	172.538	139.922	174.482	862.464	5572.61	3241.44	36988.7	606.145	134.121	105.093	143.001	105.36	128.722	168.062	151.523	162.401	141.416	175.037
1395	181.689	186.3	188.535	154.564	218.144	172.582	177.057	174.629	154.356	183.746	1313.91	8259.49	4563.35	51498.1	955.101	141.705	120.649	142.519	110.175	135.415	171.479	167.788	167.682	146.038	180.924
1396	181.629	169.195	172.253	163.034	201.262	181.504	171.901	166.576	153.444	180.385	1911.17	11435.8	6017.94	67182.5	1410.9	143.259	104.254	133.196	109.395	135.947	176.345	160.964	153.656	152.151	171.063
1397	193.259	171.787	183.909	157.276	181.225	192.45	173.102	178.521	160.834	185.818	2685.74	15144.3	7611.19	84093	1987.12	152.291	101.018	139.999	100.672	125.544	181.493	157.845	160.342	154.886	168.515
1398	192.89	171.097	190.568	168.079	184.838	194.935	174.7	189.616	164.469	185.423	3676.03	19428.7	9349.63	102282	2691.93	146.544	107.672	148.63	110.139	124.853	182.337	157.329	171.358	159.748	166.434
1399	196.326	168.457	167.623	157.659	188.593	199.403	176.843	182.639	168.308	188.596	4918.22	24331.9	11242	121801	3536.58	148.857	106.479	129.115	110.964	120.609	184.265	160.052	150.687	156.725	172.839
1400	203.568	192.023	179.594	167.633	198.561	203.847	191.208	196.785	176.71	193.575	6446.09	29898.1	13295.8	142702	4533.18	158.167	119.947	135.074	119.763	136.533	193.777	174.57	159.708	158.735	180.814
1401	192.182	180.42	188.191	170.558	213.402	200.479	195.318	208.165	183.782	196.207	8297.46	36172.5	15521.8	165038	5693.31	148.892	111.341	144.111	118.206	149.644	180.437	163.732	166.7	161.713	187.396
1402	209.988	192.053	198.339	166.858	201.437	217.009	208.322	223.958	190.334	190.492	10512.1	51025	17933.1	188863	7031.23	164.087	119.966	156.439	116.889	138.338	199.494	167.462	176.391	160.58	177.374
1403	195.214	197.811	186.859	184.25	193.934	216.916	215.571	222.334	203.095	187.866	13133.8	59693.4	20546.4	214229	8559.7	148.31	122.074	130.906	125.835	130.657	190.292	172.815	163.226	170.406	178.798
1404	193.638	191.321	167.559	170.813	197.037	227.888	218.405	226.737	200.609	190.691	16206	69248.4	23386.5	241191	10294.3	156.227	123.901	129.691	120.363	137.669	194.53	166.757	158.979	158.54	180.493
1405	203.109	183.921	191.862	190.159	202.642	240.557	221.178	249.545	215.629	194.315	19773.4	79736.3	26479.1	269801	12256.9	163.287	118.776	142.378	129.71	139.687	201.676	165.794	175.661	173.746	177.533
1406	219.176	183.243	186.814	170.89	186.239	256.982	234.535	258.564	225.189	193.824	23883.4	91199	29860.2	332184	14476	171.589	116.332	138.632	114.223	132.93	212.28	169.581	174.23	163.471	169.929
1407	223.57	184.825	205.069	183.782	205.658	274.395	242.14	277.005	241.385	211.068	28586.3	103685	33568.3	366065	16985.5	172.043	100.877	159.485	129.803	144.733	225.217	166.786	184.272	162.817	178.253
1408	230.454	186.533	200.102	201.193	197.666	284.285	251.462	290.217	262.847	219.37	33934.3	117241	37646.7	401811	19828.6	170.837	114.76	157.391	134.999	144.642	220.245	172.27	181.934	178.013	182.983
1409	236.516	190.595	199.572	193.039	193.19	303.93	262.556	303.562	275.674	227.007	39983.5	131916	42141.5	439477	23054.5	177.16	112.832	156.388	136.024	138.211	227.126	174.575	180.156	179.204	176.54
1410	234.296	196.882	203.592	203.885	186.271	317.021	276.249	318.505	292.521	240.187	46797.2	147759	47108.5	479118	26717	162.395	117.522	149.014	138.205	131.869	229.371	179.344	180.201	187.436	173.513
1411	230.158	194.784	192.876	182.749	164.002	336.166	288.173	330.969	301.099	247.322	54448.5	164824	52606.1	520792	30874.4	166.454	117.972	144.768	125.582	114.727	223.715	180.639	177.463	176.762	160.891
1412	230.068	215.124	192.888	194.275	194.416	357.763	304.752	347.237	321.501	266.229	63018	183162	58692.7	564552	35587.6	143.991	120.595	141.936	127.819	134.184	220.354	184.632	174.59	180.091	178.099
1413	238.615	199.545	191.082	208.744	195.779	381.113	317.673	362.767	345.917	278.888	72596	202833	65432.5	610455	40920.4	178.364	123.897	146.182	148.456	138.273	228.511	177.38	175.008	186.86	174.023
1414	221.636	209.235	210.805	191.476	211.466	408.595	333.752	388.913	364.998	306.449	83280.2	223892	72892.2	658556	46936.2	170.554	126.321	158.063	127.816	146.854	223.408	178.977	195.034	180.245	187.392
1415	237.575	202.812	218.904	211.041	191.778	434.858	374.298	410.299	399.629	327.574	95177	270448	81141	708914	53703.8	177.22	115.994	167.135	143.595	131.374	224.947	174.043	193.741	186.895	170.829
1416	220.335	200.143	182.624	199.466	185.155	463.793	400.638	426.213	438.574	359.835	108401	296087	90247	761584	61299.9	164.019	119.468	135.239	130.707	137.565	218.799	174.843	173.385	184.662	170.708
1417	222.909	203.621	199.918	205.724	160.682	494.76	426.974	457.081	490.576	393.087	123073	323402	100285	816622	69808.2	157.802	120.945	147.579	128.673	112.946	214.021	174.436	177.518	189.822	148.33
1418	217.819	203.715	196.267	197.876	188.191	536.401	458.432	495.604	626.242	445.979	139317	352463	111346	934055	79327.8	160.111	130.263	147.915	122.291	133.228	219.844	181.912	183.621	176.625	171.862
1419	188.148	156.52	191.285	143.186	179.265	173.032	136.112	170.972	127.596	154.031	318.686	1841.16	1084.85	12311.4	239.266	154.593	106.727	153.37	107.61	129.721	179.81	144.148	174.238	135.943	169.685
1420	196.801	163.647	197.522	132.868	200.55	182.803	157.654	177.35	127.414	176.112	660.435	4081.3	2275.17	25698.2	491.844	149.963	107.299	148.861	94.71	132.45	184.767	145.968	175.375	125.301	182.529
1421	184.973	190.1	171.712	152.358	240.151	180.233	174.939	164.209	144.94	191.461	1113.72	6770.43	3595.17	40210.7	836.347	144.676	126.992	129.146	108.973	142.051	179.52	164.564	157.654	141.31	193.322
1422	191.981	180.024	188.936	150.024	194.614	189.189	168.162	175.082	144.42	170.518	1718.54	9949.86	5050.47	55899.4	1288.1	152.819	114.949	145.815	101.181	128.006	185.44	158.751	173.884	137.311	169.456
1423	188.125	173.9	190.3	145.382	187.759	187.574	168.031	178.943	145.008	176.614	2502.45	13661.9	6644.07	72815.2	1864.11	149.068	105.826	146.013	93.9742	125.671	177.624	154.253	168.021	134.672	166.964
1424	198.695	179.406	184.145	147.235	198.592	197.733	168.299	180.165	151.072	180.624	3504.19	17950.3	8383.07	91010	2568.91	153.494	115.535	143.348	98.2841	127.917	185.914	157.527	170.115	141.059	169.015
1425	198.402	174.051	189.413	167.559	189.193	200.233	169.105	185.45	165.856	180.543	4756.29	22857.5	10276.2	110536	3413.38	152.526	113.655	145.19	118.756	119.762	188.202	152.025	169.574	150.36	174.182
1426	197.182	169.653	187.161	160.2	201.685	201.02	174.986	191.124	167.244	182.263	6293.57	28427.9	12330.7	131446	4409.86	154.08	109.1	140.766	115.614	135.525	188.752	153.232	169.049	144.956	171.549
1427	206.672	171.969	172.633	161.317	203.73	205.842	181.285	193.686	176.757	189.785	8153.4	34705.9	14558.5	153791	5570.39	158.884	108.221	131.546	113.406	139.21	190.914	155.06	161.915	150.029	177.41
1428	193.752	170.936	184.826	164.083	236.39	204.069	192.239	208.294	177.987	193.162	10375.8	49565.9	16972.2	177625	6908.61	151.114	109.926	146.185	115.08	157.174	185.824	154.782	172.438	148.641	195.776
1429	198.934	196.353	182.258	172.186	191.803	215.628	203.017	216.197	191.784	178.741	13003.9	58238.1	19588.6	203001	8436.95	150.531	123.93	125.871	120.194	124.945	193.153	168.774	164.939	158.27	177.69
1430	202.849	180.316	185.102	163.023	206.806	225.166	201.885	226.038	192.873	185.944	16082.8	67797	22432.9	229973	10171.6	164.381	118.869	141.885	115.675	139.148	197.85	157.796	172.59	148.746	175.873
1431	212.324	175.151	189.838	173.72	193.973	243.952	207.793	240.574	204.019	186.491	19655.5	78288.6	25531.2	258593	12134.6	170.847	116.083	138.798	117.609	132.542	207.621	154.283	177.217	156.975	169.505
1432	221.689	185.304	185.492	167.954	191.695	258.886	222.7	251.762	218.178	187.601	23770.5	89754.8	28920.1	321000	14354.2	173.229	118.997	138.512	113.418	134.584	218.387	167.053	176.484	150.389	165.255
1433	227.095	174.661	181.84	175.162	200.985	272.557	229.647	259.331	233.491	201.368	28478.2	102244	32638	354893	16864.5	177.286	95.7032	140.609	124.715	138.89	227.709	158.823	168.185	154.421	168.865
1434	223.55	186.746	197.585	196.774	180.216	280.342	240.446	280.552	254.164	206.663	33829.9	115803	36728	390651	19708.4	165.893	116.126	153.665	136.539	126.979	218.084	165.973	178.859	166.071	169.179
1435	226.875	190.651	199.139	182.108	179.965	295.299	250.245	294.869	265.008	217.902	39882.9	130481	41236.4	428329	22935.6	171.501	116.931	155.756	129.809	124.21	220.576	167.579	181.461	162.97	164.082
1436	227.747	202.04	203.995	209.597	185.31	310.899	263.046	310.093	285.262	231.044	46700.2	146328	46219.1	467984	26599.9	160.298	123.338	149.148	144.736	126.623	222.536	178.881	186.727	185.511	164.177
1437	231.973	183.63	195.298	178.868	169.995	332.529	274.9	322.05	291.882	239.624	54354.9	163397	51734.5	509671	30759.3	168.688	113.842	146.886	124.413	114.081	221.948	175.236	177.612	164.313	157.742
1438	234.971	188.16	205.132	180.649	193.223	354.358	289.245	341.798	311.966	253.177	62927.6	181739	57840	553445	35475	148.352	104.494	148.844	121.215	129.499	215.137	173.45	182.884	167.007	168.925
1439	245.918	193.134	193.895	196.873	184.438	384.208	303.06	354.489	337.911	271.766	72508.6	201412	64600.3	599361	40810.4	185.146	119.553	147.454	141.131	125.868	237.697	173.376	178.934	173.528	170.771
1440	240.613	181.304	206.708	184.619	204.867	410.94	317.971	376.545	358.127	298.209	83195.6	222476	72082.2	647477	46828.9	185.517	111.371	155.15	125.618	138.382	232.589	171.633	193.978	165.096	175.076
1441	229.044	189.501	207.576	200.239	200.493	432.861	362.291	397.556	392.905	326.099	95095.6	269040	80353.3	697849	53599.3	171.387	111.998	157.859	135.391	132.591	219.035	174.964	190.1	177.174	179.662
1442	231.272	187.262	200.775	214.768	184.842	466.859	387.045	420.35	435.875	357.687	108322	294684	89482.2	750533	61198.5	173.231	112.874	150.234	143.178	132.239	224.01	166.245	187.832	185.181	173.51
1443	242.296	179.143	214.956	216.946	187.778	496.887	414.615	451.919	488.539	396.218	122996	322003	99544.2	805586	69709.4	172.901	110.213	158.512	135.892	126.675	222.65	168.002	190.402	186.792	168.388
1444	229.191	205.048	212.511	196.25	173.068	537.43	449.859	488.395	624.737	441.732	139242	351070	110629	923050	79232.4	168.291	131.676	159.016	123.651	117.657	224.102	181.485	189.082	177.02	158.489
1445	198.579	158.399	186.146	125.865	184.686	182.6	149.318	167.24	118.715	160.453	394.524	2238.52	1200.77	13384.6	307.563	157.063	109.758	148.309	92.4356	130.284	176.826	140.965	164.024	125.309	170.771
1446	183.962	169.909	170.064	136.823	197.176	173.829	160.91	155.664	136.272	169.435	845.092	4925.99	2517.2	27898.1	646.798	150.248	118.162	135.127	101.556	124.262	171.903	151.95	154.413	134.83	170.064
1447	179.087	154.639	187.359	147.696	188.888	173.034	151.911	171.171	138.222	165.762	1457.12	8106.81	3971.44	43589.6	1098.62	146.518	101.805	152.227	102.976	130.53	168.391	142.217	167.321	137.751	163.254
1448	183.77	157.691	162.087	151.319	173.155	175.685	153.202	157.716	140.775	164.433	2250.51	11821.1	5564.87	60509.4	1673.28	149.832	100.833	131.464	100.748	122.294	170.072	142.744	147.167	132.472	162.088
1449	190.76	146.871	186.738	150.997	177.376	186.644	150.43	179.261	146.537	165.408	3262.17	16112.2	7304.72	78709.4	2378.21	152.124	99.0086	153.172	104.523	120.894	180.473	140.848	169.058	136.032	155.205
1450	188.379	154.727	162.433	144.523	173.256	184.434	155.228	167.418	150.183	167.602	4523.02	21022.2	9198.25	98241.7	3222.67	148.721	105.505	131.167	104.994	114.424	173.883	143.131	151.159	136.28	162.012
1451	193.56	171.445	192.428	152.84	192.096	189.948	168.866	190.829	159.795	173.755	6068.7	26595.4	11254.2	119158	4219.74	156.025	114.68	151.354	112.727	136.153	184.758	156.503	168.395	137.091	173.241
1452	200.034	174.846	178.99	160.587	186.36	198.109	175.255	190.467	165.986	178.803	7936.59	32876.6	13483.2	141511	5380.16	160.24	114.642	145.173	114.729	134.092	185.68	152.922	161.976	146.994	173.598
1453	188.033	163.816	194.632	161.295	208.112	194.904	181.914	208.604	174.337	182.792	10166.4	47744.5	15898.9	165353	6718.36	151.032	109.862	161.82	117.05	147.331	178.056	147.212	179.189	150.87	181.115
1454	182.923	177.582	189.311	174.878	181.533	198.117	187.933	207.313	184.865	172.088	12801.6	56420.2	18518.4	190738	8246.92	142.802	118.007	136.762	124.513	122.938	177.609	155.083	165.944	155.059	167.988
1455	183.333	167.348	167.327	165.317	189.272	205.79	190.652	207.369	190.69	176.239	15886.7	65983.1	21367.3	217720	9981.96	153.059	116.522	136.189	121.93	135.095	182.269	150.645	159.482	150.255	169.408
1456	193.236	155.683	182.247	189.432	179.077	225.276	191.279	227.444	203.984	177.071	19465.7	76478	24471.9	246350	11945.5	160.524	107.876	141.736	131.761	127.224	188.821	144.737	167.409	164.238	164.099
1457	213.957	171.891	177.489	166.708	166.286	244.432	204.912	239.293	212.216	177.293	23585.6	87947.4	27869.5	308778	14165.7	171.855	113.771	138.953	116.232	123.016	203.872	153.287	170.609	149.343	157.04
1458	217.956	153.457	195.642	154.584	195.5	257.695	208.829	255.052	223.767	196.177	28298.3	100440	31597.9	342683	16677.1	175.691	87.4526	159.373	113.161	142.425	213.532	139.887	178.298	143.044	169.874
1459	221.755	161.1	186.376	175.417	178.2	266.266	219.359	266.911	242.63	203.741	33655.1	114003	35701	378453	19522.7	171.143	104.184	153.137	123.319	133.246	207.039	146.237	174.189	155.197	173.777
1460	214.617	171.316	175.885	171.754	176.53	283.885	232.113	276.986	258.671	213.44	39713	128684	40224.7	416143	22752.1	165.634	107.811	144.64	124.913	129.176	208.191	151.537	165.406	157.08	167.132
1461	212.052	180.497	180.779	194.497	173.698	299.459	247.017	291.929	277.985	222.498	46535.1	144535	45224.8	455811	26418.8	153.021	115.086	138.027	137.53	125.267	209.377	162.258	169.599	178.207	162.985
1462	228.104	180.531	191.277	174.004	168.352	324.341	259.659	312.362	289.114	236.431	54193.5	161607	50759.1	497510	30581.4	170.156	115.108	151.566	124.315	120.581	214.632	162.576	177.92	159.404	160.126
1463	229.771	183.206	188.455	176.23	200.876	347.13	277.807	326.066	306.206	255.297	62770.1	179952	56886.1	541297	35300.4	150.824	105.527	144.597	121.399	140.522	212.658	162.884	170.552	160.967	169.649
1464	244.446	179.774	194.92	181.312	181.036	376.5	292.008	344.554	330.568	268.036	72354.6	199630	63669.5	587227	40639.7	189.384	117.069	156.843	133.442	130.559	233.284	159.163	177.824	162.858	163.646
1465	220.97	173.987	199.347	182.128	188.951	398.185	308.984	366.05	354.309	292.521	83046	220698	71175.3	635356	46662.5	176.852	110.616	157.38	127.134	134.553	215.235	157.085	188.198	160.268	173.942
1466	220.304	176.225	184.225	194.176	195.175	424.143	354.755	381.685	390.507	325.421	94949.5	267272	79471.2	685742	53437.3	169.364	107.579	147.045	136.026	137.846	210.96	158.498	175.024	171.366	173.406
1467	227.862	178.314	191.837	209.048	182.08	458.442	383.187	408.385	434.039	358.493	108180	292921	88625.4	738440	61041.2	176.535	111.551	149.903	142.417	139.277	218.083	156.154	177.031	178.999	170.327
1468	230.991	164.977	165.502	216.324	159.309	490.733	410.715	431.941	489.31	392.448	122858	320246	98714.2	793508	69557	168.704	104.736	127.975	140.603	114.89	215.257	151.921	158.268	182.837	148.757
1469	225.269	186.087	183.863	186.971	172.231	531.267	446.803	474.74	629.003	441.67	139107	349319	109824	911004	79084.4	169.944	125.122	145.155	122.023	125.473	221.042	167.558	175.707	169.063	162.127
1470	196.229	170.791	175.464	144.712	179.305	174.208	151.344	154.28	128.816	146.492	497.957	2683.78	1323.86	14510.7	381.386	151.296	119.918	133.305	105.246	108.54	182.689	154.092	159.08	138.706	157.376
1471	181.905	170.794	175.962	120.462	218.852	171.627	150.681	157.309	116.143	179.951	1107.44	5861.64	2773.89	30202.8	837.78	140.252	111.985	135.539	80.4128	143.554	174.792	161.317	159.866	121.583	183.191
1472	190.638	165.756	158.064	120.26	201.755	180.083	156.329	150.681	120.162	176.338	1905.67	9576.27	4366.16	47125.2	1407.51	147.27	105.383	121.041	77.9505	133.065	179.829	161.929	148.783	122.129	172.085
1473	188.969	163.994	182.824	141.618	190.98	179.304	154.637	171.056	132.886	170.923	2923.02	13868.2	6106.59	65329.1	2110.03	139.496	114.049	140.55	94.6578	125.615	182.536	153.576	166.339	128.533	166.5
1474	196.782	174.188	200.9	153.902	181.354	183.628	161.564	186.582	145.61	169.593	4190.6	18780	8000.81	84866.1	2953.88	147.246	118.625	153.389	106.405	114.8	181.334	158.959	178.73	137.142	168.052
1475	194.902	173.587	178.006	136.86	190.518	190.172	164.027	177.284	145.079	167.594	5743.76	24355.5	10057.2	105788	3950.53	148.073	116.415	133.88	97.5554	126.335	183.128	156.799	160.074	127.679	162.673
1476	206.543	169.222	192.299	156.218	188.74	195.068	170.494	190.959	158.504	171.693	7618.42	30639.7	12287.6	128147	5111.1	155.501	113.341	147.257	108.006	126.494	186.886	154.357	173.337	144.244	163.979
1477	198.647	164.402	185.073	146.45	187.183	195.513	176.065	193.859	160.006	174.039	9855.44	45513.8	14705.5	151997	6449.49	151.068	111.111	144.344	102.592	123.622	185.296	150.964	168.579	141.655	175.426
1478	195.448	169.296	182.752	159.032	198.173	197.143	180.183	196.171	171.373	169.21	12497.1	54192.8	17329.1	177390	7978.28	144.735	112.798	127.124	109.016	127.466	184.14	155.7	160.637	146.125	172.464
1479	195.824	169.672	192.976	161.859	196.212	206.708	185.908	214.093	180.993	173.069	15588.7	63759.1	20183	204381	9713.55	153.451	117.855	147.775	114.451	130.46	182.862	154.985	175.62	147.223	170.951
1480	186.02	167.95	197.779	177.784	163.019	211.842	192.936	224.718	191.655	162.022	19174.1	74256.7	23295	233021	11677.5	144.945	117.082	146.769	119.751	109.686	180.423	151.906	179.722	156.101	150.616
1481	200.478	170.93	200.482	160.345	181.868	227.246	200.829	239.415	204.135	178.953	23300.4	85729.4	26702	295468	13898.6	150.628	114.484	149.241	107.452	125.834	192.631	153.444	181.361	146.177	164.433
1482	210.572	163.564	186.273	167.395	179.615	244.702	206.06	239.944	219.523	186.205	28018.5	98224.9	30442.8	329384	16411.6	160.138	94.544	144.175	119.049	122.731	202.968	144.098	167.229	147.174	159.752
1483	202.428	171.581	177.083	184.678	207.893	255.333	215.396	251.467	237.31	211.376	33380.9	111791	34560	365165	19259.3	147.523	109.558	137.72	125.5	145.079	193.421	150.953	168.751	159.574	187.706
1484	218.098	165.034	187.444	186.202	181.988	280.506	224.327	269.536	253.582	208.229	39444.1	126476	39100.6	402867	22491.8	159.803	102.314	144.102	130.286	122.769	212.924	148.33	168.157	161.878	165.669
1485	206.786	168.692	191.903	205.541	170.195	293.372	238.624	284.521	273.526	219.625	46271.1	142331	44120.3	442547	26162.4	142.811	107.868	138.021	140.725	114.365	205.849	153.82	177.204	180.519	155.296
1486	203.48	173.542	195.666	176.335	180.312	310.332	250.653	302.624	280.797	229.769	53935.3	159406	49676.3	484259	30329.4	143.384	112.23	145.049	121.323	118.922	194.536	156.596	176.113	162.175	163.098
1487	217.436	170.829	204.717	178.407	199.654	338.477	266.731	320.135	301.519	251.169	62517.3	177756	55826.9	528058	35053.5	134.475	99.0878	145.919	118.472	130.601	196.618	157.866	183.259	166.681	175.331
1488	226.414	166.121	202.258	187.408	187.599	368.049	284.02	335.813	324.803	263.435	72107.9	197438	62636	574001	40398.4	166.074	108.327	151.965	132.977	126.06	217.542	155.765	181.558	167.39	169.773
1489	221.886	178.848	217.837	187.404	183.929	397.065	305.292	358.72	348.154	287.597	82804.2	218511	70168.2	622143	46427	165.86	115.176	161.146	125.261	121.801	210.102	163.663	198.202	166.625	167.337
1490	208.23	165.051	210.504	181.988	205.613	420.336	350.52	374.648	382.539	324.318	94713.3	265096	78491.7	672543	53207.9	152.081	102.325	157.514	123.672	137.075	197.531	153.344	189.007	166.531	184.529
1491	215.201	167.047	194.924	202.44	172.659	455.841	378.495	396.416	428.172	352.104	107950	290750	87674.3	725256	60818.2	157.342	105.433	143.74	134.255	123.094	205.757	153.735	178.449	175.964	170.267
1492	202.268	167.886	208.007	198.81	173.243	487.282	409.15	428.493	483.384	391.437	122634	318081	97791.1	780338	69340	141.201	106.737	151.589	125.265	115.496	192.414	152.527	185.813	178.346	161.156
1493	202.797	184.432	201.38	190.26	193.996	531.111	447.902	465.711	624.396	440.118	138889	347162	108930	897865	78873.9	143.729	122.235	148.971	120.226	130.869	198.363	169.687	185.896	168.541	167.466
1494	175.843	205.596	202.472	148.093	231.237	161.74	169.263	178.256	135.559	174.958	637.8	3173.2	1456.96	15688.7	489.755	141.87	140.014	156.261	102.513	140.427	166.532	180.953	175.787	141.697	194.529
1495	177.521	198.478	174.127	169.539	200.909	168.842	173.007	161.643	149.065	167.728	1436.07	6883.6	3043.87	32611.5	1051.41	142.716	132.242	133.734	111.843	121.027	167.279	173.728	158.039	145.277	177.4
1496	181.154	169.635	194.07	147.194	185.534	172.994	169.623	178.559	140.055	162.738	2457.28	11175	4783.2	50817.8	1750.78	141.556	118.541	149.486	100.653	110.668	171.301	164.669	177.232	135.538	166.139
1497	178.865	178.932	199.445	162.359	201.25	175.85	171.972	183.133	156.495	160.601	3729.88	16086.7	6677.6	70358.3	2593.65	138.042	125.336	152.128	117.303	114.323	170.259	163.116	174.744	149.614	167.995
1498	200.881	191.593	183.661	161.144	178.447	190.179	176.587	174.39	154.9	158.256	5288.74	21664.1	8734.76	91285.1	3589.88	159.468	128.824	137.287	119.482	106.97	188.782	175.092	162.895	143.179	155.223
1499	192.58	183.503	184.035	165.195	198.358	186.404	173.399	179.056	168.091	168.835	7169.54	27950.8	10966.8	113650	4750.81	150.199	122.103	140.652	117.08	118.709	176.868	163.285	166.139	150.962	165.78
1500	194.408	174.033	172.472	163.682	207.455	189.883	180.923	180.612	171.857	173.042	9413.44	42829.8	13387.4	137506	6089.41	154.047	119.855	136.414	117.073	123.744	182.291	163.075	159.821	151.392	175.829
1501	178.99	186.391	180.15	179.916	196.123	186.464	188.1	190.907	181.853	171.039	12061.6	51511.8	16015	162906	7618.34	138.005	125.165	125.165	126.778	115.419	172.841	165.547	159.918	161.516	171.751
1502	172.454	168.021	183.884	168.577	206.078	188.3	189.343	202.317	181.124	177.537	15160	61080.5	18875.5	189904	9353.86	140.483	116.567	141.778	121.389	125.348	168.857	160.347	168.617	149.872	172.202
1503	171.694	173.981	193.928	170.051	169.52	195.752	194.955	215.994	187.472	165.366	18752.5	71581	21995.9	218553	11318.7	139.621	121.723	144.212	117.285	103.769	168.018	162.223	175.238	156.697	151.79
1504	190.028	189.897	179.056	173.596	192.653	218.055	205.512	221.312	206.012	178.718	22885.3	83057	25413.9	281019	13541	149.745	129.973	133.844	117.377	121.952	184.58	172.57	169.589	158.656	160.646
1505	194.107	175.113	191.064	187.9	185.094	233.598	209.252	233.263	220.595	183.713	27609.9	95555.7	29168.4	314945	16056.2	152.675	101.749	147.314	137.401	114.899	192.887	159.152	174.227	165.433	157.311
1506	188.197	196.558	178.723	183.395	196.939	239.841	217.907	241.742	231.532	206.24	32979.1	109126	33302.5	350737	18907.2	142.264	129.053	139.392	128.473	122.999	184.897	166.496	167.888	164.209	176.327
1507	208.785	191.42	176.035	187.478	174.112	264.038	226.034	256.184	243.132	208.249	39048.5	123814	37862.7	388450	22143.5	160.352	121.875	137.035	134.093	107.75	199.526	160.691	164.965	167.03	159.557
1508	200.601	197.279	176.175	200.311	186.974	282.49	242.24	269.752	263.703	222.979	45882.2	139673	42904.9	428141	25819.1	141.355	127.402	127.833	140.324	112.999	199.108	176.281	170.765	180.035	160.698
1509	210.474	194.919	190.156	183.052	183.821	303.56	254.862	288.579	278.14	230.919	53552.7	156752	48485.1	469865	29992.2	156.026	127.63	142.434	130.333	110.01	199.827	172.722	177.393	178.664	158.91
1510	209.249	215.351	200.835	196.421	218.335	327.966	272.461	306.653	297.465	254.448	62141.5	175106	54662.3	513676	34723.1	134.571	127.489	145.407	135.473	128.71	191.333	174.948	179.489	178.228	179.79
1511	208.726	177.542	190.609	202.344	201.521	353.685	285.486	322.104	320.731	265.38	71738.5	194793	61499.8	559632	40075.6	157.304	117.198	143.942	147.322	122.968	201.908	169.65	177.594	178.344	169.724
1512	214.62	189.112	205.267	192.454	186.145	384.982	306.573	343.992	341.693	285.459	82441.4	215870	69061.9	607787	46112	166.754	122.98	153.437	132.575	112.862	203.55	172.323	190.212	174.577	166.128
1513	209.133	197.578	197.642	202.787	231.218	414.303	351.643	361.521	378.464	325.4	94357.9	262467	77416	658200	52900.8	157.771	123.97	149.704	140.033	138.146	201.118	173.595	180.427	176.75	185.142
1514	207.526	207.324	189.467	214.301	198.065	444.283	379.466	383.644	425.703	354.072	107601	288128	86629.6	710927	60519.2	157.664	133.137	140.895	145.631	128.303	200.097	172.952	176.413	187.288	174.908
1515	193.342	190.15	208.763	205.195	201.638	477.813	408.715	415.992	480.017	390.907	122292	315467	96778.2	766024	69049.6	139.674	122.799	153.127	132.085	123.623	187.657	169.084	186.196	186.314	166.182
1516	192.441	194.881	188.729	189.688	200.706	521.758	445.487	449.254	623.03	437.795	138554	344556	107950	883583	78592.5	143.106	131.879	140.053	121.075	124.208	193.139	178.039	173.36	174.959	170.544
1517	174.23	187.787	169.393	133.04	183.625	164.296	152.052	157.277	116.201	154.302	817.047	3705.41	1592.85	16920.2	592.481	142.299	118.001	135.451	85.0377	124.835	166.305	166.613	161.5	128.95	175.603
1518	164.449	177.788	172.951	144.224	211.65	164.689	161.425	164.682	132.528	173.122	1837.41	7992.57	3328.82	35126.4	1291.57	128.865	116.887	138.172	93.4834	138.257	164.872	161.984	161.233	136.331	184.265
1519	174.142	173.991	207.909	149.649	193.728	169.144	163.178	188.322	135.467	169.691	3111.9	12904	5222.85	54669.3	2131.52	135.432	114.081	162.615	102.963	122.271	166.631	159.163	187.394	133.39	174.154
1520	194.451	196.231	165.755	152.816	212.846	185.336	176.239	162.114	144.151	178.246	4674.46	18482.6	7280.37	75599.2	3127.45	157.16	125.298	127.8	105.27	143.586	183.041	168.637	155.961	135.649	183.279
1521	188.458	190.938	178.228	173.789	204.527	183.165	173.179	166.803	156.562	175.302	6560.49	24771.1	9514	97968.4	4288.19	148.646	119.269	140.055	117.953	137.973	173.05	161.188	161.428	151.149	174.855
1522	185.119	176.314	182.132	158.277	240.308	185.067	171.193	179.331	156.815	194.6	8810.17	39654.9	11937.8	121830	5626.85	147.492	111.934	147.462	107.424	159.137	177.918	161.041	164.78	142.709	196.116
1523	165.874	179.648	165.902	163.506	178.728	178.176	177.926	173.407	163.354	167.737	11465	48339	14570.4	147236	7155.46	128.263	111.712	117.04	108.72	115.614	156.971	158.036	148.824	147.257	169.245
1524	176.784	162.945	194.552	164.866	185.385	189.422	177.784	199.91	171.011	172.195	14570	57910.8	17437.9	174241	8891.42	145.627	107.273	153.594	112.037	124.246	169.407	152.772	177.29	146.171	164.633
1525	162.608	163.927	192.233	180.755	217.418	191.018	179.423	208.159	178.94	187.523	18169.2	68414.5	20568.2	202897	10856.9	133.722	107.19	145.315	119.874	146.479	159.123	150.387	179.454	156.648	175.956
1526	186.73	165.687	192.247	165.672	172.577	214.921	188.098	217.846	191.45	174.521	22309	79893.5	23998.8	265381	13081.2	148.234	105.643	146.928	107.533	119.553	174.863	155.27	176.318	147.71	155.662
1527	186.684	169.172	178.313	172.887	198.8	229.469	191.298	220.143	206.819	191.437	27040.9	92395.2	27769	299316	15599	147.519	93.771	141.293	118.514	135.841	185.686	144.538	167.146	156.484	172.451
1528	191.54	170.736	182.262	182.807	180.874	241.223	203.238	234.627	224.013	200.141	32417.2	105968	31922.5	335118	18454.1	145.519	106.81	144.819	121.713	126.529	180.757	153.72	169.793	162.862	171.812
1529	198.279	176.697	203.031	180.423	198.069	259.528	214.163	257.314	236.295	214.667	38494.1	120660	36504.4	372841	21695.8	153.321	105.3	161.469	123.069	135.854	187.294	156.28	184.316	167.702	173.579
1530	191.399	188.013	205.028	207.652	193.014	279.683	228.734	270.256	257.404	222.755	45335.4	136523	41571.4	412543	25378.2	134.243	116.383	151.83	137.349	130.881	180.84	166.655	190.144	180.291	172.35
1531	198.885	183.145	181.486	181.562	183.106	302.967	244.354	278.822	266.622	234.061	53013.6	153607	47179.2	454278	29558.7	147.59	111.1	139.386	121.041	122.233	188.35	167.157	175.731	169.145	165.255
1532	192.664	195.341	194.515	184.431	175.254	328.375	257.877	294.224	287.206	244.773	61610.1	171965	53386.1	498102	34298.7	123.732	110.719	144.649	119.545	114.482	180.055	166.08	178.516	167.39	164.224
1533	212.725	183.864	193.339	194.041	204.25	356.747	274.018	311.237	310.313	267.387	71215.4	191657	60254.6	544070	39660.3	162.578	113.988	150.648	132.523	140.093	200.587	166.373	178.314	171.324	172.619
1534	201.308	190.566	210.721	190.077	188.023	386.209	293.837	333.819	335.114	284.844	81926.7	212740	67849.2	592238	45707.2	157.748	119.037	162.627	122.864	126.345	195.052	166.605	196.931	171.535	165.049
1535	213.002	192.06	219.191	204.921	202.784	416.985	337.88	358.031	373.279	317.934	93852.5	259349	76237	642664	52506.8	161.177	114.079	170.468	131.908	137.33	194.315	162.651	192.965	181.662	172.573
1536	194.62	176.915	185.187	204.909	208.261	445.264	364.706	372.376	416.282	353.965	107105	285018	85484.6	695405	60135.5	147.563	107.491	141.532	130.976	149.68	185.386	159.601	177.349	181.4	178.182
1537	200.334	172.543	221.04	204.076	207.754	479.689	395.761	412.853	472.231	390.143	121805	312365	95667.8	750516	68677	145.839	105.66	166.754	123.222	139.968	186.005	162.221	198.79	186.602	168.777
1538	189.99	189.99	206.698	193.143	201.441	523.686	434.767	447.756	613.377	436.633	138077	341463	106874	868106	78231	140.842	121.139	159.214	116.436	135.715	179.423	170.38	190.234	173.68	173.325
1539	204.06	165.13	167.527	141.123	196.642	189.444	141.99	158.393	118.972	161.387	1035.33	4281.66	1738.71	18203.7	718.078	162.139	106.192	134.079	88.1363	131.094	188.807	160.975	156.768	138.601	169.792
1540	195.483	180.958	193.894	140.115	178.596	182.829	157.523	177.92	134.687	158.572	2306.6	9189.48	3629.34	37746.2	1554.23	153.327	115.214	152.223	92.0623	114.215	177.862	162.682	172.836	129.832	164.725
1541	195.101	175.038	172.365	150.878	179.31	189.849	168.883	166.297	138.921	161.682	3870.86	14768.1	5686.67	58678.3	2549.24	157.268	108.845	133.539	99.7964	121.433	185.876	164.904	156.837	132.793	157.924
1542	187.6	176.852	176.429	156.882	172.393	183.408	167.654	167.628	150.3	161.542	5760.99	21058	7922.44	81051	3710.05	148.653	108.3	138.771	101.548	118.688	174.942	154.031	160.749	142.559	162.884
1543	208.167	175.161	187.368	150.837	185.34	198.33	166.401	179.556	154.266	176.537	8016.29	35944.2	10350.5	104917	5048.7	167.353	110.068	150.766	97.9045	124.868	192.995	153.987	168.94	136.072	165.878
1544	195.653	173.345	173.399	161.739	172.012	192.127	170.717	173.775	159.736	163.775	10677.5	44630.3	12989.1	130328	6577.37	152.885	105.82	122.187	103.089	112.208	178.899	156.717	153.504	144.089	153.677
1545	192.175	170.06	181.397	177.883	193.396	193.816	172.379	189.293	169.32	171.994	13789.2	54204.4	15865.3	157339	8313.43	160.042	108.431	141.745	115.459	130.465	180.451	154.952	170.16	148.087	166.857
1546	174.351	162.889	184.619	195.126	182.065	190.578	170.788	195.084	180.425	171.794	17395.4	64710.9	19007.9	186002	10280.1	143.011	104.306	138.854	124.369	122.821	165.874	147.279	168.011	160.815	158.613
1547	188.098	183.749	199.867	160.853	150.508	210.972	180.11	214.992	185.164	159.765	21543.6	76192.5	22453.7	248501	12506.4	150.137	111.643	150.322	100.607	104.777	179.666	162.418	180.873	143.206	142.656
1548	199.518	170.145	174.572	161.589	169.728	228.371	182.136	209.006	198.542	176.979	26283.7	88697.3	26243.2	282445	15027.9	158.964	91.3965	136.54	106.314	116.415	188.472	146.356	160.98	145.303	156.578
1549	196.218	167.634	173.445	188.657	178.997	237.969	191.775	223.276	218.131	194.838	31668.8	102274	30418.7	318256	17888.3	150.406	101.367	137.183	118.521	127.316	187.042	151.914	162.445	158.435	169.576
1550	201.647	163.719	180.306	181.919	196.492	258.257	201.97	240.622	228.202	212.064	37755.1	116970	35026.1	355990	21136.7	154.718	96.2738	142.61	116.938	136.12	194.393	148.85	163.325	157.546	176.559
1551	185.869	178.286	191.243	206.912	183.394	273.342	217.379	255.653	250.827	217.148	44605	132835	40121.2	395702	24827.7	131.883	105.017	138.614	130.938	124.837	177.659	158.603	176.174	176.12	167.535
1552	212.421	182.135	195.433	177.886	189.971	303.975	231.98	274.146	257.43	231.132	52292.5	149924	45760.1	437448	29018.1	158.457	107.824	148.92	113.542	128.32	200.035	164.886	178.837	162.962	164.668
1553	202.433	199.457	193.131	184.907	175.054	326.029	247.582	286.637	280.483	246.385	60899.2	168287	52000.5	481282	33768.9	131.809	108.221	143.32	114.102	115.924	187.135	161.206	177.755	163.692	160.828
1554	218.923	185.938	195.26	187.076	185.676	355.476	263.632	304.043	304.755	264.257	70515	187984	58903.7	527262	39142.7	166.985	112.256	150.695	124.392	126.712	208.843	163.714	181.945	171.566	163.048
1555	205.885	186.417	195.014	200.198	181.616	379.531	285.84	325.693	331.559	281.872	81238	209073	66534.4	575443	45202.1	162.691	110.359	149.482	124.287	122.677	196.944	165.536	189.447	171.077	166.866
1556	193.639	180.629	176.844	204.195	186.877	405.968	327.976	338.249	368.348	317.253	93174.5	255696	74959.5	625882	52014.6	147.553	103.491	136.218	126.577	125.246	189.948	158.71	168.387	173.612	171.691
1557	207.58	185.641	199.997	197.868	183.887	440.384	356.297	367.508	410.348	349.662	106438	281374	84244.6	678636	59657	159.893	108.425	152.398	121.169	132.615	197.432	160.621	180.663	168.716	168.758
1558	194.871	175.024	191.932	199.205	176.025	473.791	387.218	395.701	466.037	386.102	121152	308730	94465.5	733762	68212.3	143.701	102.922	142.876	115.608	119.208	189.671	156.462	177.024	177.149	157.648
1559	197.562	199.782	179.245	198.743	187.229	517.852	425.871	434.572	609.986	433.156	137436	337839	105710	851384	77779.9	148.588	122.911	135.905	116.13	129.223	185.518	170.529	176.705	169.605	167.489
1560	208.79	159.419	216.517	163.162	202.002	187.554	146.228	196.095	140.116	159.029	1284.8	4901.86	1894.67	19539.4	854.674	161.448	109.926	172.821	111.156	125.779	194.323	147.879	196.424	148.042	176.232
1561	205.933	186.278	178.996	125.065	198.038	191.825	167.566	169.905	127.718	173.469	2846.37	10477.6	3948.16	40471.8	1846.46	160.005	123.294	140.132	86.048	132.376	188.866	166.084	162.743	121.03	173.383
1562	207.097	185.922	174.065	151.698	200.96	194.171	170.739	164.914	144.899	178.75	4738.46	16766.8	6185.26	62846.9	3005.77	160.909	122.729	138.306	101	136.27	197.334	159.311	163.143	139.159	172.528
1563	203.406	182.995	182.344	147.491	178.417	191.103	164.622	174.05	144.612	178.403	6998.68	31655.5	8617.31	86715.7	4343.47	159.691	122.405	147.894	98.7106	117.992	190.589	159.477	170.786	134.524	164.982
1564	188.28	185.123	176.613	151.219	171.34	179.688	169.436	169.634	149.491	162.165	9665.48	40343.3	11263.3	112132	5871.71	142.613	122.366	125.602	100.812	108.461	176.258	163.691	157.161	142.513	152.308
1565	185.828	174.188	186.879	149.637	174.179	190.003	165.667	184.664	151.745	164.507	12784.4	49919.4	14149.9	139148	7608.07	149.793	119.815	148.623	100.017	114.408	173.557	157.284	172.756	134.797	153.565
1566	165.768	154.463	190.34	164.415	175.727	184.411	160.16	193.054	165.007	171.841	16398.3	60427.9	17306.1	167816	9576.03	133.029	104.927	145.183	105.241	115.583	159.794	147.185	177.75	145.747	152.246
1567	188.718	161.605	199.17	169.508	175.154	208.101	167.462	204.942	178.295	170.006	20555.1	71912	20769.3	230329	11805.1	147.466	105.96	152.968	109.112	120.589	180	147.263	182.123	142.815	152.45
1568	195.384	165.716	170.483	169.944	169.555	220.435	171.279	197.92	190.344	175.974	25305.4	84419.8	24579.9	264281	14331.2	152.242	95.4522	135.954	115.198	114.826	183.082	141.51	159.538	147.637	149.429
1569	204.386	157.468	187.185	180.42	206.599	235.838	179.082	220.929	206.367	204.995	30700.1	97999.8	28779.9	300100	17198	150.237	100.978	150.753	116.622	144.001	187.814	139.427	176.4	151.31	179.093
1570	209.948	165.462	208.71	180.35	174.652	253.154	195.664	245.965	219.047	199.412	36795.8	112699	33415	337843	20455.1	156.125	102.111	167.64	121.48	119.038	192.969	151.265	191.181	156.741	160.713
1571	195.346	181.937	201.475	202.151	188.991	266.737	212.112	251.618	240.529	217.644	43656.8	128569	38541.3	377565	24156.2	134.91	116.004	149.98	131.391	127.493	182.806	157.972	186.158	172.471	168.271
1572	201.377	167.3	189.224	170.859	172.75	290.458	221.062	261.548	249.934	223.75	51356	145661	44214.1	419321	28359	144.835	104.66	146.881	113.013	112.533	185.759	152.7	180.655	156.459	153.838
1573	200.712	178.517	197.083	184.533	206.545	313.607	239.446	277.398	271.312	253.331	59974.2	164029	50490.4	463167	33123.4	126.355	105.33	148.379	118.784	134.922	186.285	157.995	181.346	159.231	173.339
1574	215.55	181.175	205.44	195.945	197.222	342.142	255.563	299.661	298.378	264.349	69602.3	183731	57431.2	509158	38511.9	158.613	116.015	160.835	133.157	132.7	198.089	160.028	192.845	169.078	167.232
1575	205.151	180.161	202.586	181.196	186.173	371.408	275.111	315.382	321.134	282.182	80338.3	204827	65101.2	557351	44586.9	156.17	114.872	156.953	115.983	123.287	189.232	162.609	189.089	158.124	165.766
1576	199.635	166.989	201.59	186.111	193.079	400.795	320.826	335.5	357.42	317.318	92289.5	251466	73565.8	607803	51415.1	147.213	101.621	158.266	119.8	127.688	191.458	157.562	190.657	163.346	164.752
1577	206.252	174.445	196.68	191.087	188.335	433.185	348.811	357.027	401.823	350.196	105568	277153	82891.8	660570	59073.8	154.173	108.967	150.76	120.399	134.893	192.621	158.917	181.126	166.335	166.952
1578	193.382	181.089	221.37	185.664	161.468	466.457	381.952	393.759	457.147	384.154	120296	304520	93152.9	715710	67646	135.952	114.129	167.846	109.949	108.216	181.012	163.541	196.367	161.935	147.814
1579	185.626	184.979	219.925	178.916	190.142	512.494	417.277	432.339	603.949	434.507	136596	333642	104438	833364	77230.6	134.691	124.056	169.566	106.128	127.434	183.127	162.942	197.42	157.417	168.598
1580	190.682	188.794	215.42	154.759	173.97	178.598	157.089	190.703	138.33	149.592	1569.76	5569.12	2059.31	20928.9	1003.19	148.437	127.923	169.123	115.95	112.853	178.608	164.091	193.724	146.203	164.201
1581	201.649	196.963	190.351	155.332	180.54	186.749	167.857	174.018	145.829	159.519	3461.43	11854.9	4293.55	43303.8	2160.54	155.324	131.577	149.582	111.1	117.443	187.719	166.318	174.817	142.197	164.345
1582	206.373	176.396	205.901	156.852	194.532	192.502	159.304	190.105	149.596	179.945	5723.77	26744	6729.09	67175	3499.33	159.118	119.977	166.854	112.187	125.302	196.244	158.935	186.316	146.733	171.498
1583	190.171	191.18	206.492	152.86	196.91	180.016	166.691	186.121	149.277	178.722	8396.55	35433	9382.25	92594.3	5027.01	143.611	127.043	146.012	106.195	124.279	174.449	162.773	180.172	140.011	176.202
1584	193.4	183.764	172.418	155.244	186.865	189.542	167.102	169.815	151.623	176.909	11522.5	45009.9	12279.4	119614	6763.49	154.648	128.106	135.868	109.901	119.158	177.725	163.949	163.481	140.779	169.013
1585	177.291	162.022	186.634	177.884	176.717	185.486	159.785	187.316	167.164	168.281	15144.4	55520.2	15450	148288	8733.42	140.096	111.446	141.508	122.089	115.597	167.101	146.866	178.661	157.416	157.002
1586	183.03	160.153	196.928	151.009	153.96	197.018	160.125	199.836	168.152	159.522	19310.6	67008.1	18931	210813	10966	141.12	106.143	150.357	102.105	103.591	174.044	145.39	178.166	140.408	145.55
1587	197.485	160.097	209.476	160.313	187.572	211.916	166.864	214.628	185.119	183.251	24070.1	79519.1	22763.4	244772	13498	152.854	92.0534	164.764	116.974	122.188	184.26	142.439	186.396	148.305	165.735
1588	206.149	163.111	197.595	172.534	201.44	227.21	178.384	219.009	206.234	206.393	29474.9	93102.3	26989.6	280599	16373.2	153.3	104.299	157.002	120.007	134.65	187.945	145.429	183.162	161.55	179.305
1589	204.963	154.948	203.873	171.046	177.571	245.848	189.252	231.974	217.757	205.426	35581.6	107805	31654.3	318350	19640.9	151.622	96.9329	163.022	121.924	116.316	188.681	146.992	186.207	158.752	167.466
1590	210.288	162.716	204.47	200.13	176.314	263.427	205.423	241.341	238.707	211.558	42454.2	123678	36813.2	358081	23355.3	145.405	104.639	149.978	139.866	112.919	189.156	151.448	183.827	176.638	163.19
1591	205.631	171.565	186.901	181.254	198.452	283.98	216.207	249.629	247.525	229.753	50166.1	140775	42521.8	399848	27572.8	147.73	109.705	142.419	127.422	127.462	188.823	153.527	171.194	169.464	166.706
1592	206.659	182.746	206.322	180.005	209.867	306.422	234.721	268.715	264.767	250.247	58798	159148	48835.2	443704	32353.9	128.386	106.368	153.109	122.018	131.668	183.516	156.182	185.717	161.283	178.698
1593	192.429	175.834	205.041	176.198	186.577	329.45	249.306	287.371	288.847	262.523	68440.2	178857	55815.8	489706	37760.4	142.5	115.133	158.549	126.31	121.371	188.742	158.415	188.813	164.116	167.183
1594	194.911	191.217	216.602	175.625	199.148	359.239	270.914	308.172	315.904	284.005	79191.3	199959	63526.3	537910	43853.4	148.08	124.863	164.23	119.647	124.943	186.197	167.47	195.426	168.861	175.513
1595	204.592	166.994	201.318	198.115	211.835	389.005	313.105	323.209	355.02	321.573	91158.7	246616	72032.6	588374	50700.9	150.709	103.843	155.671	133.615	134.293	191.812	150.791	181.45	174.662	177.224
1596	209.079	174.073	202.06	194.16	195.94	421.69	344.29	349.476	401.003	349.324	104455	272314	81401.2	641155	58379.3	154.83	110.351	153.97	130.112	133.377	192.786	156.465	187.182	178.146	175.862
1597	201.729	178.155	185.191	212.64	182.738	455.915	377.21	374.659	459.141	386.136	119201	299693	91706	696309	66970.9	142.315	114.568	137.571	132.801	116.357	182.989	159.417	174.654	182.634	161.295
1598	189.754	175.871	208.364	176.496	193.781	499.691	412.955	419.692	604.515	433.48	135520	328828	103033	813995	76575.6	137.686	117.025	158.459	110.718	126.057	179.998	158.22	186.868	157.885	170.712
1599	206.28	191.373	173.216	154.181	176.371	188.788	158.818	157.801	139.534	153.66	1896.87	6279.39	2237.17	22371.2	1167.31	163.003	128.344	135.608	113.958	124.27	195.581	173.982	162.237	148.225	163.739
1600	206.632	168.873	178.843	155.739	196.208	197.894	161.185	165.197	149.524	180.984	4158.27	21164.1	4673.01	46242	2503.75	163.432	110.725	142.62	113.513	134.747	201.577	158.895	163.244	142.102	176.195
1601	191.913	184.568	180.976	161.085	205.127	183.163	160.164	164.401	150.406	178.789	6833.65	29853.9	7331.86	71663.6	4030.49	147.825	119.027	126.487	115.605	134.551	183.452	160.94	156.255	145.172	176.841
1602	194.161	180.334	186.939	160.786	207.687	187.952	167.209	176.537	151.578	180.54	9965.46	39431.9	10239.1	98687	5767.75	160.619	120.94	143.574	117.32	140.469	182.451	166.601	167.521	143.04	174.176
1603	186.793	167.01	193.713	166.554	168.288	190.486	164.014	183.887	160.746	165.287	13594.4	49943.6	13423.8	127364	7740.68	151.236	112.874	143.149	115.431	114.115	175.702	151.669	171.477	152.122	149.535
1604	176.678	169.81	204.188	163.837	160.683	191.37	168.464	198.638	171.888	161.109	17768.7	61433.3	16922.9	189900	9978.65	138.188	109.97	152.63	112.724	113.485	169.957	154.914	180.388	146.35	147.6
1605	200.881	164.359	170.306	162.426	183.076	213.357	172.009	182.362	185.037	180.679	22537.7	73947.3	20778	223865	12518.5	157.856	91.7935	131.69	120.812	126.982	194.805	147.952	154.994	150.647	162.055
1606	194.772	178.713	186.139	171.042	206.191	219.679	185.777	201.841	201.648	204.289	27953	87533.7	25029.7	259700	15404.6	146.191	112.796	145.862	121.085	147.512	186.437	160.335	169.987	154.011	181.144
1607	200.862	187.017	191.884	165.364	176.605	236.183	194.57	215.693	212.048	202.923	34071	102241	29724.4	297459	18686.3	152.601	114.345	150.927	119.341	125.026	195.717	159.626	173.104	153.281	165.276
1608	195.353	187.137	189.1	193.461	159.023	251.715	207.977	225.471	234.97	206.565	40956.2	118118	34916.5	337198	22417	136.212	114.776	137.661	137.744	108.936	185.848	164.154	173.583	176.939	151.295
1609	209.198	193.476	183.853	163.36	181.796	280.503	220.843	236.54	239.899	225.962	48681.3	135219	40661.1	378973	26653.4	153.446	120.854	137.995	117.107	122.001	196.965	167.666	166.605	159.898	159.841
1610	206.31	187.988	176.592	177.95	192.386	300.778	236.703	248.814	262.977	245.975	57327.8	153598	47013.2	422839	31454.8	131.381	106.938	129.252	122.883	127.745	192.39	163.567	165.309	161.821	171.016
1611	210.361	173.713	182.691	188.858	180.768	328.998	252.475	268.338	289.324	260.574	66986.6	173314	54034.8	468852	36882.9	159.817	109.158	139.486	139.144	124.454	204.453	163.58	169.174	167.46	163.65
1612	193.217	186.445	196.667	171.911	193.257	352.85	271.583	291.617	312.47	281.979	77756.1	194424	61786.8	517067	42998.1	150.267	117.158	147.614	120.144	129.521	192.008	172.559	183.75	162.319	166.37
1613	201.523	164.311	198.368	191.409	210.547	380.744	314.837	309.605	352.081	321.159	89742.4	241100	70336.3	567543	49868.7	151.722	98.0796	150.857	133.771	141.109	193.337	155.647	177.113	171.849	181.031
1614	220.652	165.53	187.944	205.983	186.919	417.778	342.156	331.373	398.649	347.86	103058	266810	79748.4	620337	57570.5	165.785	101.838	140.198	138.922	134.495	205.904	155.065	174.758	180.14	171.492
1615	212.346	173.24	215.994	190.708	176.14	450.107	374.723	370.66	454.958	385.383	117827	294203	90096.6	675504	66185.2	153.064	106.582	159.277	121.38	118.978	196.622	159.948	189.514	171.727	161.97
1616	200.315	194.88	197.622	179.189	174.443	491.139	413.284	407.503	601.858	430.834	134168	323353	101469	793223	75813.6	147.402	127.256	147.418	114.374	118.137	185.34	178.209	180.452	162.671	161.311
1617	232.837	196.42	159.347	161.809	217.697	211.891	163.758	151.141	144.339	181.766	2265.82	14875.1	2436.21	23867	1345.66	185.342	129.833	129.694	117.294	152.288	216.148	166.525	150.94	144.806	186.009
1618	187.578	178.26	159.008	162.932	209.151	181.144	155.468	148.407	147.182	186.758	4939.14	23562.9	5097.21	49288.5	2870.45	144.345	113.986	112.436	114.004	142.37	180.066	157.645	143.621	146.303	180.905
1619	196.335	197.041	169.636	150.29	205.029	187.449	170.276	163.88	142.546	185.434	8074.08	33141.7	8012.98	76314	4609.35	159.102	134.019	134.541	106.271	141.859	182.891	167.48	159.427	137.427	173.144
1620	177.966	176.985	179.432	165.777	170.578	177.866	162.334	174.162	153.15	168.842	11709.3	43655	11210	104995	6586.36	142.434	118.386	135.638	114.615	119.327	166.052	153.208	165.614	150.112	149.334
1621	183.063	182.558	188	143.466	150.083	187.401	165.209	182.569	150.202	161.424	15891.1	55146.8	14727	167539	8832.07	142.777	119.536	143.398	97.8599	107.867	171.837	161.553	169.345	132.915	139.761
1622	194.133	177.048	165.636	147.65	167.533	207.707	168.119	174.2	168.754	178.96	20668.5	67663.3	18603.3	201510	11383.1	148.953	100.533	130.887	107.265	117.62	180.273	147.458	155.815	140.958	148.053
1623	188.753	181.273	184.775	172.201	189.933	215.297	180.688	197.683	186.151	203.856	26093.4	81252.9	22880.8	237351	14283.3	138.894	114.915	148.15	118.768	137.596	178.805	155.755	170.991	150.499	167.183
1624	206.9	178.063	186.357	161.194	182.266	233.778	187.048	206.252	196.671	211.15	32222.1	95963.7	27604.7	275117	17582.6	154.339	109.887	149.284	114.901	131.446	190.501	151.224	168.601	152.041	159.276
1625	186.726	180.907	175.966	191.148	163.482	243.684	199.764	213.955	222.287	216.308	39119.6	111845	32829.7	314864	21333.4	127.862	111.813	129.071	131.675	114.225	178.067	159.927	167.217	173.838	149.637
1626	206.279	177.069	169.475	157.988	195.926	270.86	209.327	222.306	230.564	236.284	46858.3	128952	38610.1	356647	25592.3	149.84	110.937	129.651	110.021	134.722	187.094	150.107	159.721	151.925	163.088
1627	198.232	184.222	189.798	156.973	183.797	289.948	230.196	242.347	251.887	249.098	55521.3	147337	45000.8	400522	30418.4	125.337	103.846	141.434	106.271	125.748	178.901	159.014	170.708	149.509	162.104
1628	197.972	194.901	201.881	176.444	183.792	315.707	247.174	266.175	280.053	263.602	65197.7	167059	52062.4	446545	35872.1	147.526	121.38	156.256	126.77	129.653	185.226	169.224	182.457	159.048	159.604
1629	184.99	188.744	187.133	167.262	178.272	343.398	262.338	275.278	304.39	285.736	75987	188178	59857.3	494771	42013.9	142.354	116.835	143.582	113.237	124.105	175.955	157.718	171.792	152.794	153.788
1630	199.724	185.509	179.609	187.384	203.45	373.946	307.451	293.717	345.412	321.843	87994.9	234876	68451	545259	48911.5	148.985	110.369	139.151	127.499	139.895	184.887	159.414	164.656	169.009	170.627
1631	205.587	184.352	176.664	194.866	188.375	407.289	333.657	319.632	392.839	349.977	101335	260599	77906.4	598065	56640.1	153.835	112.187	134.217	127.175	139.206	192.496	155.566	164.655	168.695	166.233
1632	181.935	178.689	198.047	177.379	201.022	440.242	365.858	357.918	449.877	393.389	116128	288007	88299.3	653246	65281.7	127.904	110.273	149.558	110.451	138.398	175.018	155.789	176.841	169.726	170.506
1633	179.117	194.258	201.632	179.458	176.185	484.245	404.343	398.958	596.112	436.048	132497	317175	99716.8	770997	74937.7	130.11	125.1	153.644	112.41	122.503	170.46	167.868	180.827	160.046	157.507
1634	197.674	170.433	168.088	154.686	212.807	182.86	145.813	149.767	135.844	176.443	2675.73	8677.58	2661.84	25417.5	1536.1	155.191	113.556	124.081	111.386	143.373	185.652	152.315	152.374	141.486	188.291
1635	182.697	166.819	179.562	151.415	210.531	175.306	153.514	168.061	141.649	184.879	5809.65	18252.9	5581.14	52442.5	3275.02	150.242	116.712	145.51	109.275	144.764	173.806	153.388	171.134	137.747	183.785
1636	177.897	159.235	194.308	148.298	200.211	174.129	143.512	179.357	142.019	181.912	9448.65	28767.5	8787.79	81125.2	5256.55	144.918	109.934	151.547	104.009	137.84	170.409	144.71	179.976	136.965	172.354
1637	199.499	149.88	188.429	160.402	203.856	191.39	144.288	179.429	155.21	186.512	13636.7	40262.1	12319.8	143677	7510.58	157.062	97.6024	147.933	109.548	146.178	185.548	138.709	171.212	140.991	173.399
1638	197.766	157.616	179.288	157.976	196.058	197.987	150.925	177.5	167.966	187.598	18421.8	52782.2	16216	177653	10073.7	155.118	89.9839	146.809	116.018	138.141	185.648	135.551	169.079	143.271	171.381
1639	203.825	163.666	184.689	175.919	221.787	206.12	161.605	189.021	185.105	208.559	23855.3	66377.2	20517.7	213498	12990.2	152.202	106.433	151.621	123.817	158.487	187.858	145.764	172.268	148.426	191.092
1640	203.293	163.959	170.945	171.748	204.016	220.379	172.96	188.916	199.758	209.92	29994.6	81094.7	25268.7	251271	16308.8	153.365	101.338	142.362	122.98	143.577	188.984	142.836	158.615	149.249	178.592
1641	199.873	170.077	176.805	189.948	206.092	238.341	183.517	199.549	219.577	222.125	36903.9	96985	30525.2	291024	20082.2	139.364	107.974	134.19	131.644	141.535	184.863	149.685	167.619	165.995	178.231
1642	204.885	166.241	174.032	155.061	191.639	260.925	190.13	212.359	228.861	227.373	44657.5	114103	36340	332816	24366.6	149.476	105.691	137.774	108.239	130.616	191.589	148.546	161.814	149.293	172.729
1643	207.889	180.318	187.151	161.035	206.985	282.01	210.402	231.516	254.798	245.261	53337.1	132502	42768.2	376700	29219.7	134.254	103.68	143.456	109.159	139.631	185.965	154.365	169.185	150.761	177.989
1644	224.28	178.831	194.531	186.871	186.301	313.281	222.499	254.84	282.077	248.57	63032.6	152240	49869.3	422732	34702	170.222	115.327	155.972	133.355	129.06	206.108	154.915	177.61	166.231	164.147
1645	200.757	167.143	202.767	172.586	214.632	335.434	241.545	274.999	306.284	279.751	73843.6	173378	57705.5	470968	40872.8	156.28	106.264	158.891	117.136	146.473	188.628	153.17	190.627	156.011	179.223
1646	200.563	171.903	198.399	184.036	211.039	364.016	285.596	294.563	343.946	307.248	85875.3	220126	66341.4	521467	47800	150.538	103.616	159.216	124.907	142.92	192.22	148.999	182.7	164.487	182.487
1647	205.145	177.591	180.285	188.528	202.641	394.64	315.372	310.017	390.42	336.28	99242	245881	75840.9	574285	55557.9	153.977	113.558	141.672	125.358	147.298	189.299	150.34	168.052	164.011	176.753
1648	201.152	184.312	208.607	186.506	190.903	429.762	348.836	351.739	447.901	374.315	114064	273324	86278.3	629480	64229.6	144.027	117.35	162.545	117.684	129.284	182.393	158.321	187.736	167.298	170.12
1649	193.624	167.742	198.619	188.981	226.934	476.232	383.958	389.712	596.184	428.932	130463	302532	97741.5	747264	73914.8	143.836	111.763	157.239	120.624	155.652	180.312	158.057	180.441	162.432	189.059
1650	180.376	174.077	195.248	171.629	158.727	167.527	148.525	167.354	151.592	144.212	3132.75	9567.64	2919.15	27020.7	1746.74	145.527	119.738	140.426	123.034	108.733	170.859	155.823	171.631	149.452	165.796
1651	163.337	165.701	201.004	166.648	175.545	160.942	151.669	182.918	155.749	158.604	6771.21	20078.1	6129.98	55703.1	3731.85	128.832	112.276	139.153	113.247	119.342	154.712	147.484	172.684	156.977	155.683
1652	182.993	171.348	192.387	165.247	164.736	172.412	152.203	175.435	159.003	162.853	10963.1	31573.3	9673.46	118259	5993.54	140.543	113.864	133.826	111.022	115.934	173.288	147.413	169.368	147.045	152.649
1653	180.479	160.228	187.627	164.416	153.809	179.316	151.103	175.693	168.619	155.325	15754.1	44095.4	13585.1	152239	8568.77	138.07	90.3206	134.192	116.394	104.297	171.229	142.507	164.353	148.191	141.868
1654	190.763	184.934	193.671	177.625	164.93	191.141	161.181	181.835	183.221	171.694	21196.3	57692.4	17908.8	188089	11501.3	138.872	117.065	139.912	121.161	114.817	176.662	152.878	172.195	154.078	157.498
1655	187.625	164.603	186.517	179.643	173.475	207.976	165.742	185.778	200.543	183.6	27346.1	72413	22685.2	225867	14839.5	137.327	100.641	134.595	125.101	119.135	180.009	141.316	165.6	160.459	158.814
1656	170.411	174.5	190.62	197.096	174.252	220.411	177.058	193.472	219.426	200.148	34268.1	88307.6	27970.5	265628	18636.3	114.957	108.838	129.724	133.939	118.311	163.643	147.419	170.155	173.272	155.525
1657	187.822	173.709	170.345	164.882	168.831	246.37	182.36	201.607	225.685	205.5	42036.7	105431	33817.3	307426	22947	133.268	109.155	119.196	112.468	111.954	177.189	148.473	156.965	160.152	151.102
1658	189.781	188.13	182.092	178.065	188.134	267.118	200.699	219.218	251.66	222.654	50734.8	123836	40280.9	351318	27827.8	118.602	106.049	123.303	119.634	124.921	172.542	154.117	165.805	158.927	161.955
1659	190.975	175.537	203.06	186.276	174.789	292.163	212.157	245.233	279.35	231.059	60451.9	143583	47419.9	397359	33339.7	141.126	110.63	141.25	130.799	119.434	183.842	149.409	174.623	169.38	154.861
1660	181.822	174.568	195.53	176.38	157.913	319.262	231.664	264.651	302.476	248.662	71287	164732	55296.4	445605	39541.2	137.998	106.734	134.219	120.759	105.555	175.606	155.606	176.682	160.692	150.453
1661	190.244	172.632	188.894	181.824	169.84	349.392	275.39	281.833	340.179	277.916	83346.4	211509	63973.9	496115	46499	139.394	101.686	133.106	123.561	113.076	177.021	148.754	174.326	167.712	154.434
1662	180.805	170.202	167.27	191.072	177.551	380.487	304.999	300.346	387.322	313.501	96743.9	237281	73515.9	548945	54288.1	133.045	105.196	115.799	124.19	126.729	175.557	146.334	158.876	170.782	157.122
1663	181.054	180.444	224.645	198.991	160.944	416.631	338.15	343.952	446.45	353.948	111600	264744	83997	604154	62991.2	128.024	112.545	155.145	123.166	108.713	170.068	154.641	188.51	184.538	151.132
1664	170.142	179.792	189.755	186.84	193.816	462.161	376.276	378.694	593.935	407.439	128033	293976	95504.5	721970	72708.7	123.185	116.434	130.89	114.768	130.578	164.415	160.525	166.965	169.798	167.193
1665	166.506	159.148	188.963	154.7	185.131	158.837	139.771	175.63	136.422	161.703	3636.29	10503	3211.78	28678.9	1990.95	141.29	113.842	146.258	109.516	129.037	162.201	147.736	177.15	142.077	164.061
1666	165.598	157.394	178.948	148.27	178.999	159.408	146.852	170.794	140.985	167.392	7828.83	21995.1	6759.41	91236.4	4256.65	136.644	108.53	137.972	101.639	129.529	159.168	148.49	169.154	131.17	157.41
1667	167.028	147.576	188.528	152.552	168.398	166.053	141.305	179.547	157.59	158.389	12624.5	34517.6	10683.9	125218	6841.52	136.535	87.9461	151.699	111.794	120.335	162.143	132.699	175.302	139.391	146.037
1668	173.904	162.556	187.75	146.904	173.878	177.22	148.461	177.526	169.862	170.717	18073.7	48116.7	15023.5	161073	9788.48	135.247	107.305	152.011	104.596	125.397	163.906	140.367	171.939	141.387	158.149
1669	167.656	161.588	184.269	158.341	170.565	188.472	158.95	185.209	186.939	175.213	24233.1	62840	19822.3	198855	13145.5	132.115	103.473	149.716	113.509	121.601	159.719	140.812	170.085	146.042	153.107
1670	163.981	162.202	186.438	170.982	178.403	201.318	165.346	188.968	207.508	189.698	31167.8	78739.7	25133.5	238621	16964.3	119.764	104.456	140.079	117.64	123.132	156.503	146.369	169.322	155.045	157.635
1671	185.882	158.675	167.704	170.393	169.025	232.633	171.422	194.873	222.547	196.2	38952.4	95868.6	31010	280427	21299.9	141.361	104.18	130.052	118.518	115.495	170.204	146.534	157.911	152.194	151.673
1672	178.708	168.642	175.756	177.931	204.956	253.262	186.409	213.167	245.552	221.452	47669.5	114282	37506.2	324326	26208	120.096	100.003	132.053	120.612	138.621	162.205	149.822	165.012	153.431	171.885
1673	197.749	163.771	173.528	191.928	192.932	285.375	196.909	227.421	276.076	226.249	57409.8	134037	44680.4	370375	31748.6	155.974	108.541	136.616	138.204	135.939	185.028	143.365	165.065	168.852	161.806
1674	172.564	162.806	208.227	179.651	171.815	307.195	216.358	258.615	300.542	236.601	68272.5	155198	52594.3	418631	37980.5	139.716	105.873	159.454	124.057	118.142	166.96	145.452	186.767	163.153	150.506
1675	182.254	152.066	200.332	173.978	191.642	338.516	260.905	276.572	334.047	270.631	80362.4	202007	61311.4	469151	44969.2	142.549	94.4176	156.245	120.576	129.617	168.714	139.364	176.173	157.842	164.383
1676	179.768	152.159	184.397	190.618	195.907	372.617	291.464	297.146	382.961	305.077	93793	227799	70894.5	521994	52789.6	141.529	99.2228	140.928	127.244	143.671	171.683	137.32	168.94	164.575	171.464
1677	179.963	163.683	185.318	179.99	174.603	409.998	327.333	329.903	441.61	344.085	108685	255285	81419.2	577215	61525.4	134.661	106.884	140.229	113.902	120.359	168.352	149.447	167.721	164.872	159.167
1678	172.658	171.858	201.033	172.958	191.501	459.026	366.327	376.105	591.487	393.565	125158	284543	92970.5	695064	71276.1	133.251	119.229	155.151	110.083	134.448	161.181	153.657	178.342	158.864	164.808
1679	164.085	153.177	196.799	180.738	160.709	154.48	132.012	182.171	151.986	143.165	4189.26	11484.7	3546.21	62553.5	2271.08	135.624	106.269	149.216	121.274	118.117	156.868	139.489	182.159	156.861	144.395
1680	162.495	148.122	178.874	165.033	146.228	155.515	132.426	168.216	160.499	137.315	8986.92	24004.8	7474.58	96536.2	4861.83	133.173	88.85	138.715	116.831	104.493	154.314	130.874	165.734	152.318	129.3
1681	166.041	149.38	195.947	176.546	192.602	170.406	136.115	181.223	167.747	172.418	14441.5	37605.1	11825.8	132394	7820.58	129.991	98.8718	152.246	119.522	140.781	160.612	132.474	184.918	153.604	166.848
1682	181.329	143.224	210.48	175.997	164.034	189.011	147.522	194.221	178.342	169.704	20609.7	52331.1	16642.2	170180	11193.5	142.758	90.7944	163.069	120.348	117.623	173.307	135.531	187.992	156.183	151.046
1683	184.789	144.935	195.447	188.575	152.607	205.199	153.166	188.458	200.742	176.519	27556.9	68235.3	21975.3	209951	15032.2	133.2	93.8609	140.099	125.717	107.142	168.44	142.332	177.026	166.234	141.162
1684	167.302	160.19	184.466	160.431	174.971	218.655	161.24	192.5	206.555	188.196	35358	85371.1	27878.1	251762	19390.2	127.231	106.591	137.033	107.648	120.763	156.764	147.338	168.231	144.287	152.516
1685	171.386	153.691	223.621	172.885	202.694	241.833	175.462	219.619	230.759	207.253	44095.5	103791	34402.5	295668	24323.9	113.845	91.2885	160.834	114.353	137.269	161.485	139.02	193.991	158.224	170.352
1686	185.671	164.347	184.323	198.591	175.208	269.961	192.551	219.585	262.718	209.431	53861.7	123557	41608.5	341726	29891.3	145.904	108.342	138.913	137.8	124.329	171.832	151.871	171.36	174.124	154.44
1687	186.912	159.316	212.154	192.387	174.062	301.976	212.529	245.138	287.973	229.485	64753.8	144732	49557.9	389990	36151.6	151.333	105.307	156.113	128.924	120.433	172.49	147.793	190.183	172.29	150.068
1688	189.406	143.628	187.283	187.208	197.995	332.625	254.978	257.391	320.803	270.488	76877.8	191576	58312.1	440521	43170.4	148.838	88.7723	141.43	124.805	138.171	180.354	136.26	171.648	168.903	169.742
1689	168.25	156.974	194.251	199.472	176.541	362.264	286.045	285.548	370.037	298.601	90346.6	217389	67934.8	493375	51022.4	130.226	100.661	143.395	127.32	130.32	162.984	140.167	175.969	171.343	156.758
1690	167.119	155.786	190.064	180.303	189.726	401.172	319.43	315.109	426.314	346.95	105280	244900	78500.9	548610	59790.6	124.405	101.169	139.561	110.923	131.433	159.946	135.013	172.673	171.721	158.995
1691	170.162	174.301	214.143	186.476	172.903	450.679	359.646	364.677	574.538	394.561	121798	274187	90095	666492	69575.9	130.561	120.188	160.237	113.84	123.268	156.097	155.423	189.467	164.227	148.484
1692	162.317	126.325	206.462	138.039	150.406	149.929	109.12	186.922	125.488	135.092	4793.4	12513.8	3926.4	33979.3	2595.24	129.09	74.4101	164.048	96.7001	112.106	155.029	119.742	190.368	135.178	138.295
1693	170.861	141.75	192.334	167.446	165.619	161.133	126.487	184.572	146.857	158.755	10250.8	26112	8282.37	69838.2	5560.35	130.197	92.1805	151.422	111.921	126.044	154.619	131.354	181.809	143.255	153.86
1694	189.478	139.935	189.804	153.37	162.57	182.73	136.556	184.697	155.212	155.528	16426.8	40839.6	13111.4	107630	8944.84	146.374	88.3218	148.174	105.135	121.943	174.098	131.977	173.875	139.34	148.057
1695	181.082	144.184	173.802	202.08	143.514	188.494	141.725	176.79	180.638	153.671	23386.3	56747.6	18461.6	147409	12799.7	127.749	91.4031	125.558	134.544	105.71	172.261	131.59	162.68	169.023	136.714
1696	172.02	146.279	176.077	152.463	166.883	203.24	148.571	179.923	178.796	171.863	31204.9	73889.2	24386.3	189230	17177.3	128.452	93.9362	131.346	102.038	120.761	159.616	137.805	164.598	146.516	147.06
1697	172.255	165.768	191.091	154.558	180.061	224.189	167.434	199.106	200.617	188.972	39965.1	92317.8	30936.8	233148	22133.4	112.007	95.9854	138.808	100.595	128.818	151.991	143.441	175.44	143.176	157.481
1698	167.023	161.308	180.436	172.714	172.291	250.999	182.211	209.657	226.955	193.977	49758.9	112095	38171.9	279219	27725.5	126.258	104.026	136.946	119.556	126.768	153.119	144.459	165.366	152.794	149.332
1699	184.662	164.843	217.44	174.697	161.924	287.733	200.619	240.903	254.455	212.946	60684.2	133284	46153.2	327499	34011.8	144.705	105.406	161.696	114.322	116.244	165.209	142.265	195.242	154.175	142.282
1700	177.51	141.066	200.898	183.405	187.52	315.335	244.611	253.43	295.063	254.846	72845.4	180165	54941.6	378049	41058.4	134.59	86.1151	153.539	120.989	134.464	161.056	128.407	179.65	159.638	159.569
1701	183.092	164.077	191.968	195.651	170.124	350.066	279.573	269.022	346.178	284.725	86355.9	206002	64601.4	430925	48940	138.962	104.315	142.606	125.941	132.088	163.109	140.082	177.017	164.708	155.956
1702	170.896	165.522	193.756	173.354	170.244	388.44	315.99	302.561	406.424	330.852	101335	233540	75205.8	486186	57739.1	122.912	106.293	142.727	105.335	123.194	156.183	144.8	173.244	162.868	148.532
1703	164.036	180.883	211.442	190.616	157.886	436.415	355.343	349.904	561.868	379.498	117904	262858	86843.4	604137	67557.3	122.364	120.201	159.351	113.625	116.549	150.562	157.877	187.905	161.727	142.808
1704	174.626	135.284	185.627	139.003	179.846	154.98	104.506	173.942	126.784	156.403	5453.81	13592.7	4353.5	35855.9	2968.83	135.161	79.0133	153.041	101.205	134.049	162.665	122.185	171.745	130.768	159.721
1705	183.602	143.775	192.286	134.138	154.421	173.307	123.647	180.925	142.172	146.141	11633	28318.7	9188.23	73647.8	6359.21	141.286	81.1945	156.911	98.6173	112.998	172.97	123.133	173.33	129.595	138.452
1706	187.648	140.395	191.639	167.628	164.128	180.688	128.091	176.867	159.252	156.912	18603.4	44228.7	14552.1	113428	10225.9	133.601	76.7776	142.064	119.215	118.231	173.139	129.365	169.016	156.436	145.387
1707	170.424	148.214	171.461	149.9	166.989	186.306	136.233	171.036	164.139	159.34	26438.6	61375.1	20494.6	155253	14619.2	126.072	81.8414	133.981	107.457	117.799	160.488	127.907	158.799	142.178	145.401
1708	179.722	173.442	202.434	167.17	175.527	205.252	156.685	194.634	187.559	177.182	35221.2	79811.9	27066.7	199175	19593.9	117.18	88.7241	152.252	115.438	122.045	155.637	141.476	180.469	148.151	151.688
1709	182.296	156.346	190.6	166.952	166.25	233.959	167.594	200.821	209.969	181.368	45042.6	99600.3	34327.4	245252	25207.2	138.357	86.4967	149.777	122.215	118.801	165.52	137.266	174.612	152.005	146.315
1710	184.625	151.868	195.291	164.918	155.431	263.965	185.981	219.094	235.986	195.922	56001.9	120803	42337.3	293540	31517	145.488	83.5374	151.591	115.938	110.425	167.649	132.616	173.85	145.194	138.599
1711	204.687	125.774	186.392	172.655	179.033	298.903	227.582	231.306	281.743	234.895	68202.5	167721	51158.2	344098	38588.5	154.573	65.3374	147.288	121.803	127.043	184.798	117.126	166.026	155.707	155.564
1712	171.059	150.387	191.296	181.797	161.274	324.864	262.201	254.824	332.175	265.314	81757.7	193583	60851.6	396984	46497	130.347	83.0412	148.063	124.928	122.738	164.792	126.089	172.412	161.889	149.481
1713	164.693	161.382	212.071	193.133	191.335	364.164	298.7	294.702	395.204	317.322	96786	221150	71492.3	452258	55324.3	118.055	87.7364	161.759	124.32	136.092	158.884	134.5	182.567	169.634	160.928
1714	179.629	147.68	201.224	187.527	174.52	417.026	337.174	332.714	549.253	365.522	113407	250500	83170.8	570245	65173.9	133.021	85.3624	155.897	121.048	126.288	163.039	137.631	177.521	159.405	151.089
1715	190.537	144.734	173.252	126.531	183.608	170.607	118.177	165.008	120.68	162.941	6176.37	14720.8	4831.89	37787.9	3393.91	143.159	92.6803	143.08	90.5006	139.449	170.567	133.785	159.281	124.203	162.727
1716	187.465	142.469	165.05	157.414	169.371	174.877	127.877	156.394	144.08	163.909	13152.5	30630.4	10201.8	77568.5	7266.26	128.369	87.7862	124.388	108.701	125.703	175.159	130.604	154.365	146.694	157.993
1717	173.283	147.82	175.946	176.619	170.112	173.948	132.423	163.609	167.404	167.998	21001.2	47780.5	16156.5	119395	11670.7	124.768	93.708	139.034	123.288	123.376	162.612	130.745	159.184	156.459	156.645
1718	168.861	163.994	191.388	161.271	169.814	181.343	149.11	182.206	178.254	171.258	29804.9	66224.3	22746.4	163321	16660.1	106.92	95.453	145.258	107.514	122.326	151.219	130.452	173.315	147.481	156.241
1719	176.147	145.106	188.365	181.79	183.245	209.394	156.961	195.848	203.293	187.048	39652.4	86022.9	30028.3	209403	22290.8	129.203	91.1813	149.668	128.247	135.562	160.859	129.365	170.791	158.42	162.148
1720	169.163	172.853	218.77	169.684	164.885	232.002	181.599	223.995	222.683	189.985	50645.2	107239	38063	257698	28620.4	127.358	107.487	172.713	115.456	119.719	155.962	144.235	195.973	151.076	151.56
1721	173.051	154.185	184.305	184.425	175.863	263.177	216.848	223.12	266.531	223.103	62884.9	154195	46912.8	308264	35714.1	126.66	92.3368	146.843	124.383	125.815	161.484	132.917	166.978	158.565	161.809
1722	172.071	154.707	195.135	196.176	180.51	297.579	247.802	249.122	316.905	261.529	76485	180082	56638.1	361160	43646.7	127.156	94.443	152.767	128.551	141.111	161.294	131.994	173.773	166.332	168.265
1723	167.816	163.106	206.814	195.344	201.851	336.112	282.289	287.384	380.472	308.716	91563.5	207680	67314.4	416446	52502	117.289	101.578	158.838	122.721	146.559	155.979	138.442	181.251	165.903	174.554
1724	166.599	155.477	195.828	175.439	170.722	389.351	321.588	326.334	535.402	353.07	108240	237063	79032.6	534470	62383.7	119.555	100.687	153.885	110.7	127.113	155.246	143.85	173.691	160.053	155.769
1725	181.551	149.31	169.395	145.05	147.453	158.303	121.28	156.037	130.014	134.363	6973.59	15903.8	5365.96	39776.7	3873.85	127.038	92.1427	129.845	103.629	109.201	173.943	136.628	160.149	151.23	139.136
1726	197.521	135.687	174.946	156.436	140.562	179.842	127.027	160.626	154.82	135.981	14829.9	33053.6	11326	81603.4	8283.9	144.259	84.8839	139.639	113.274	101.485	181.453	135.357	159.819	143.87	131.231
1727	173.44	135.616	178.9	149.933	184.137	169.966	144.754	167.673	161.774	170.996	23649.1	51502.4	17927.8	125532	13283.8	109.819	75.5989	138.735	102.398	132.946	158.801	132.003	161.71	138.929	158.792
1728	198.258	147.192	194.048	156.042	177.02	204.462	154.409	190.873	185.454	175.536	33520.1	71310.3	25227.8	171618	18927.8	146.662	89.8549	156.002	113.237	129.82	180.271	136.195	177.038	145.275	157.808
1729	181.213	156.789	205.971	160.941	159.542	216.149	177.38	205.509	206.843	180.962	44542.6	92539.5	33283.9	219918	25273.9	139.448	94.354	162.609	111.002	113.611	171.192	142.599	184.332	149.77	141.137
1730	181.52	140.555	175.456	186.99	199.902	242.088	214.145	204.205	250.953	223.244	56819.4	139532	42158.9	270492	32386.9	133.287	80.5311	141.432	129.75	141.017	171.245	133.967	162.004	157.495	163.567
1731	181.911	156.195	176.14	177.62	177.022	272.422	244.769	229.048	297.943	249.499	70462.8	165445	51912.6	323397	40342	134.852	92.6221	139.058	119.945	135.271	172.529	134.989	163.02	151.882	157.195
1732	184.237	154.454	186.284	183.458	176.691	311.834	277.949	268.249	363.934	289.95	85589.8	193073	62622	378696	49224.1	128.614	92.0447	145.701	116.766	126.845	172.532	139.458	169.656	159.237	152.779
1733	198.476	173.316	177.481	178.832	157.676	365.658	316.724	308.102	524.63	341.33	102321	222490	74378	496758	59137.7	143.541	109.23	140.246	113.495	114.485	177.297	147.792	160.82	155.997	142.759
1734	211.527	144.474	187.095	196.42	149.484	174.829	123.853	168.542	160.731	132.769	7853.94	17143.2	5954.71	41822.2	4410.52	146.614	90.5156	139.565	141.596	107.927	192.03	130.766	170.121	181.346	137.47
1735	204.905	165.808	187.031	164.917	179.336	171.704	140.991	171.275	156.381	170.937	16680.4	35593.4	12562.7	85750.5	9415.22	122.651	96.8409	135.858	111.225	126.959	178.743	134.348	168.263	150.37	157.73
1736	223.138	144.664	197.926	198.361	181.847	202.93	141.11	182.576	181.739	171.45	26568.9	55408.1	19874.7	131839	15068.6	155.032	91.44	149.165	140.1	131.441	192.619	132.295	178.236	171.511	155.503
1737	191.201	150.04	207.594	180.995	155.349	201.03	160.858	192.597	194.133	174.674	37618.2	76648.5	27947.8	180144	21427.4	135.666	93.4412	153.245	122.689	110.237	178.997	142.224	189.324	159.54	140.016
1738	183.582	146.169	175.643	186.32	194.905	219.639	196.617	188.422	233.228	214.161	49928.3	123677	36842.4	230724	28556.5	125.709	85.9536	131.158	125.019	136.838	177.36	131.906	161.637	159.635	163.428
1739	180.562	156.461	171.274	190.582	167.309	245.688	227.956	212.074	284.131	239.605	63611.3	149614	46621.9	283639	36532	123.642	95.5137	124.819	125.891	126.418	162.064	133.969	162.504	159.275	155.734
1740	184.561	149.355	187.189	178.965	170.808	286.545	260.23	253.921	348.782	282.347	78785.6	177272	57361.3	338951	45439.7	120.661	93.2946	135.973	111.438	121.774	166.735	141.692	168.631	155.469	155.187
1741	189.29	172.336	177.754	192.532	150.51	342.243	300.777	298.134	514.356	333.894	95569.7	206725	69154.7	457053	55384.5	127.854	111.916	128.979	121.486	107.677	170.164	154.39	161.374	165.903	141.819
1742	176.776	170.534	187.821	135.781	182.826	147.968	127.286	166.749	126.113	153.031	8824.67	18445.1	6603.04	43924.2	5005.03	111.609	97.7074	142.835	93.6491	129.735	165.412	142.074	170.456	148.382	156.381
1743	184.635	138.309	185.225	164.881	159.061	172.463	131.118	174.17	160.49	155.463	18722.6	38261.4	13919.6	90012.7	10662.4	134.994	87.5506	144.873	118.728	114.058	166.665	129.305	169.417	156.166	146.857
1744	195.903	158.434	199.718	159.085	162.693	190.444	146.623	184.142	175.615	164.404	29790.2	59509.5	22004.5	138321	17030.8	147.939	98.9659	152.788	109.722	112.567	179.572	137.861	178.542	152.853	140.982
1745	203.237	151.757	187.998	164.837	169.833	205.621	177	186.117	216.98	200.093	42128.6	106570	30916.4	188908	24173.2	147.952	89.9899	144.95	112.996	117.217	182.521	131.837	169.983	153.412	147.797
1746	179.51	152.841	162.484	173.084	161.236	221.954	210.288	193.563	273.495	226.636	55848.2	132531	40718.3	241832	32167.4	129.825	92.7169	124.792	116.138	120.178	161.176	139.33	154.997	155.797	149.421
1747	179.746	163.97	198.363	167.131	154.258	258.948	244.427	243.319	340.167	273.162	71065.6	160215	51485.1	297157	41100.4	123.987	101.034	148.734	106.677	108.689	167.98	143.858	174.829	153.497	143.303
1748	181.03	169.307	189.637	177.272	157.246	312.297	283.788	286.841	507.19	328.118	87898.1	189704	63314.3	415303	51077.2	128.743	109.031	142.773	113.95	110.398	167.336	146.835	172.649	164.559	143.182
1749	171.161	155.897	196.547	159.467	171.734	147.446	123.869	175.819	142.196	148.073	9895.35	19811.8	7311.75	46084.5	5657.38	110.687	91.9834	149.917	113.151	123.991	153.459	137.258	177.846	153.083	160.828
1750	181.213	172.097	209.307	153.557	173.579	164.691	147.323	186.209	151.652	172.278	20972	41062.3	15401.2	94394.1	12030.2	119.584	99.476	155.486	102.637	121.719	164.396	144.534	190.015	139.419	156.111
1751	189.886	170.146	192.301	163.014	174.598	178.345	172.116	184.284	199.135	193.712	33332.4	88148.4	24325.9	144986	19184.3	120.06	94.4903	144.925	109.662	119.001	170.11	134.732	172.37	148.061	151.953
1752	173.223	158.82	179.019	163.694	176.224	191.691	196.941	191.247	252.128	226.622	47082.5	114129	34144.7	197919	27197.1	110.154	90.1825	130.888	106.25	129.379	154.314	136.184	160.315	147.548	159.752
1753	149.041	162.372	201.122	173.979	196.936	228.187	233.238	232.248	319.176	280.113	62337.1	141840	44936.5	253256	36156.3	89.2126	92.6992	146.254	107.032	137.265	146.673	138.186	176.353	155.806	169.91
1754	174.895	189.252	183.955	173.166	175.339	288.916	274.739	275.683	490.696	333.755	79215	171363	56799.6	371448	46168.9	106.358	112.411	135.794	105.55	123.837	157.454	158.098	169.752	152.722	163.058
1755	187.126	181.912	211.262	166.453	169.242	167.226	144.81	190.099	147.492	149.902	11073.7	21246.4	8083.42	48305.4	6372.89	145.392	116.321	164.145	120.66	123.158	168.637	154.904	197.325	146.355	157.424
1756	185.725	163.653	209.72	185.111	170.473	174.025	153.579	192.603	192.46	167.176	23444.8	68347.6	17013.4	98898.8	13534.6	138.256	98.3254	165.416	131.648	121.395	175.216	141.388	183.796	156.292	151.635
1757	176.936	159.402	181.196	188.72	138.911	183.03	177.065	189.019	236.142	179.861	37217.7	94346.5	26846.1	151840	21565.6	131.439	99.7191	139.57	130.635	107.324	160.685	137.573	171.736	154.342	131.925
1758	167.716	159.026	198.202	191.163	156.616	216.456	208.463	225.044	300.229	232.036	52503.5	122082	37662.3	207190	30550.8	118.182	97.2315	149.676	123.395	111.527	154.34	137.452	180.503	159.452	140.278
1759	165.764	179.587	192.363	165.061	178.794	272.933	250.096	266.868	469.145	297.933	69422.3	151637	49558.5	325430	40599.8	119.221	119.34	148.172	107.724	128.942	153.64	156.987	179.06	145.157	155.979
1760	176.572	148.196	197.117	183.732	158.307	160.864	130.861	175.433	157.898	141.157	12365.8	47103.4	8923.39	50589.9	7163.27	137.453	89.8989	154.754	126.257	113.647	165.928	134.75	184.073	156.168	146.844
1761	187.169	170.305	200.774	175.404	163.995	178.063	163.215	187.211	192.888	169.756	26150.3	73113.2	18764.2	103535	15204.4	143.329	106.222	151.618	116.631	123.399	172.08	149.621	181.936	150.503	149.18
1762	178.607	182.39	216.037	169.644	187.405	201.536	189.581	222.677	255.969	216.794	41461.6	100870	29602.1	158897	24212.6	129.598	114.101	160.485	107.199	132.044	161.222	152.178	191.516	149.612	160.856
1763	175.745	180.59	195.093	143.72	163.037	255.935	226.074	257.485	433.374	265.664	58416.2	130451	41533	277187	34297.2	131.775	116.461	147.625	91.2117	116.37	160.872	160.035	179.851	139.15	148.086
1764	200.574	164.653	182.64	147.051	164.795	173.379	125.47	162.676	133.11	149.528	13778.8	26015.8	9838.18	52942.7	8042.34	150.699	99.2459	140.955	98.7972	124.518	184.507	142.396	168.763	137.563	153.309
1765	174.806	156.868	172.396	142.948	184.815	181.165	140.206	175.215	197.405	187.856	29102.8	53795.3	20690.1	108313	17067.1	124.317	95.0086	132.146	91.6297	129.442	168.064	143.395	160.116	143.515	155.935
1766	182.171	172.497	197.595	172.41	191.357	233.123	177.933	229.268	382.093	242.767	46086.6	83415.5	32653.4	226650	27182.3	133.192	106.94	153.086	108.947	135.63	169.512	148.67	178.149	147.075	164.378
1767	150.789	153.937	214.381	144.23	163.91	139.186	127.691	182.947	134.429	151.05	15319.2	27776.4	10850.9	55370.9	9028.23	107.724	98.0103	162.546	90.7425	125.632	157.543	135.895	192.808	143.021	153.495
1768	162.738	171.696	195.901	170.572	179.356	191.149	167.751	202.917	309.244	199.697	32317.5	57405.8	22836.3	173745	19164.9	119.24	111.655	149.129	106.37	137.47	153.756	150.675	178.257	146.829	158.25
1769	156.042	164.762	211.4	177.169	190.516	140.271	140.894	182.979	220.713	165.271	16989.1	29624.1	11983.4	118393	10139.9	108.931	107.441	161.247	107.145	139.41	157.421	142.121	189.149	150.098	168.981

## Sheet: fig2f
Cross-validation accuracy (figure 2f). Column names: chr -> chromosome number; rep -> cross validation #; method 0 -> mean, 1 -> linear, 2 -> cubic, 3 -> impute
	chr	rep	Method	Classification accuracy
0	1	0	0	0.884
1	1	1	0	0.829
2	1	2	0	0.847
3	1	3	0	0.919
4	1	4	0	0.874
5	2	0	0	0.844
6	2	1	0	0.861
7	2	2	0	0.806
8	2	3	0	0.852
9	2	4	0	0.88
10	3	0	0	0.908
11	3	1	0	0.872
12	3	2	0	0.853
13	3	3	0	0.852
14	3	4	0	0.824
15	4	0	0	0.771
16	4	1	0	0.822
17	4	2	0	0.873
18	4	3	0	0.814
19	4	4	0	0.83
20	5	0	0	0.912
21	5	1	0	0.875
22	5	2	0	0.884
23	5	3	0	0.83
24	5	4	0	0.875
25	6	0	0	0.883
26	6	1	0	0.847
27	6	2	0	0.891
28	6	3	0	0.864
29	6	4	0	0.846
30	7	0	0	0.811
31	7	1	0	0.793
32	7	2	0	0.764
33	7	3	0	0.854
34	7	4	0	0.827
35	8	0	0	0.914
36	8	1	0	0.853
37	8	2	0	0.861
38	8	3	0	0.852
39	8	4	0	0.87
40	9	0	0	0.829
41	9	1	0	0.892
42	9	2	0	0.802
43	9	3	0	0.883
44	9	4	0	0.873
45	10	0	0	0.845
46	10	1	0	0.862
47	10	2	0	0.853
48	10	3	0	0.81
49	10	4	0	0.905
50	11	0	0	0.769
51	11	1	0	0.812
52	11	2	0	0.838
53	11	3	0	0.802
54	11	4	0	0.776
55	12	0	0	0.781
56	12	1	0	0.904
57	12	2	0	0.904
58	12	3	0	0.807
59	12	4	0	0.876
60	13	0	0	0.858
61	13	1	0	0.876
62	13	2	0	0.867
63	13	3	0	0.83
64	13	4	0	0.857
65	14	0	0	0.866
66	14	1	0	0.839
67	14	2	0	0.91
68	14	3	0	0.919
69	14	4	0	0.829
70	15	0	0	0.887
71	15	1	0	0.87
72	15	2	0	0.852
73	15	3	0	0.79
74	15	4	0	0.825
75	16	0	0	0.879
76	16	1	0	0.853
77	16	2	0	0.878
78	16	3	0	0.878
79	16	4	0	0.809
80	17	0	0	0.828
81	17	1	0	0.853
82	17	2	0	0.879
83	17	3	0	0.862
84	17	4	0	0.845
85	18	0	0	0.828
86	18	1	0	0.819
87	18	2	0	0.888
88	18	3	0	0.853
89	18	4	0	0.759
90	19	0	0	0.867
91	19	1	0	0.92
92	19	2	0	0.857
93	19	3	0	0.866
94	19	4	0	0.812
95	20	0	0	0.95
96	20	1	0	0.8
97	20	2	0	0.783
98	20	3	0	0.83
99	20	4	0	0.78
100	1	0	1	0.723
101	1	1	1	0.775
102	1	2	1	0.82
103	1	3	1	0.883
104	1	4	1	0.829
105	2	0	1	0.752
106	2	1	1	0.713
107	2	2	1	0.741
108	2	3	1	0.778
109	2	4	1	0.815
110	3	0	1	0.743
111	3	1	1	0.798
112	3	2	1	0.844
113	3	3	1	0.722
114	3	4	1	0.75
115	4	0	1	0.661
116	4	1	1	0.754
117	4	2	1	0.83
118	4	3	1	0.729
119	4	4	1	0.797
120	5	0	1	0.779
121	5	1	1	0.786
122	5	2	1	0.812
123	5	3	1	0.821
124	5	4	1	0.83
125	6	0	1	0.766
126	6	1	1	0.793
127	6	2	1	0.782
128	6	3	1	0.818
129	6	4	1	0.709
130	7	0	1	0.784
131	7	1	1	0.73
132	7	2	1	0.782
133	7	3	1	0.764
134	7	4	1	0.818
135	8	0	1	0.75
136	8	1	1	0.776
137	8	2	1	0.791
138	8	3	1	0.713
139	8	4	1	0.8
140	9	0	1	0.784
141	9	1	1	0.847
142	9	2	1	0.775
143	9	3	1	0.802
144	9	4	1	0.854
145	10	0	1	0.733
146	10	1	1	0.81
147	10	2	1	0.819
148	10	3	1	0.776
149	10	4	1	0.853
150	11	0	1	0.761
151	11	1	1	0.744
152	11	2	1	0.795
153	11	3	1	0.888
154	11	4	1	0.767
155	12	0	1	0.667
156	12	1	1	0.772
157	12	2	1	0.816
158	12	3	1	0.754
159	12	4	1	0.894
160	13	0	1	0.734
161	13	1	1	0.823
162	13	2	1	0.796
163	13	3	1	0.75
164	13	4	1	0.804
165	14	0	1	0.723
166	14	1	1	0.768
167	14	2	1	0.775
168	14	3	1	0.802
169	14	4	1	0.811
170	15	0	1	0.774
171	15	1	1	0.696
172	15	2	1	0.748
173	15	3	1	0.746
174	15	4	1	0.772
175	16	0	1	0.845
176	16	1	1	0.733
177	16	2	1	0.826
178	16	3	1	0.826
179	16	4	1	0.756
180	17	0	1	0.793
181	17	1	1	0.724
182	17	2	1	0.741
183	17	3	1	0.836
184	17	4	1	0.819
185	18	0	1	0.733
186	18	1	1	0.759
187	18	2	1	0.776
188	18	3	1	0.741
189	18	4	1	0.681
190	19	0	1	0.805
191	19	1	1	0.893
192	19	2	1	0.848
193	19	3	1	0.821
194	19	4	1	0.812
195	20	0	1	0.7
196	20	1	1	0.733
197	20	2	1	0.8
198	20	3	1	0.83
199	20	4	1	0.763
200	1	0	2	0.938
201	1	1	2	0.928
202	1	2	2	0.892
203	1	3	2	0.901
204	1	4	2	0.883
205	2	0	2	0.936
206	2	1	2	0.926
207	2	2	2	0.917
208	2	3	2	0.972
209	2	4	2	0.954
210	3	0	2	0.917
211	3	1	2	0.945
212	3	2	2	0.945
213	3	3	2	0.935
214	3	4	2	0.917
215	4	0	2	0.932
216	4	1	2	0.941
217	4	2	2	0.907
218	4	3	2	0.975
219	4	4	2	0.966
220	5	0	2	0.956
221	5	1	2	0.938
222	5	2	2	0.955
223	5	3	2	0.964
224	5	4	2	0.946
225	6	0	2	0.964
226	6	1	2	0.955
227	6	2	2	0.954
228	6	3	2	0.946
229	6	4	2	0.964
230	7	0	2	0.937
231	7	1	2	0.964
232	7	2	2	0.918
233	7	3	2	0.936
234	7	4	2	0.927
235	8	0	2	0.922
236	8	1	2	0.871
237	8	2	2	0.983
238	8	3	2	0.87
239	8	4	2	0.87
240	9	0	2	0.901
241	9	1	2	0.946
242	9	2	2	0.955
243	9	3	2	0.946
244	9	4	2	0.936
245	10	0	2	0.922
246	10	1	2	0.957
247	10	2	2	0.957
248	10	3	2	0.914
249	10	4	2	0.983
250	11	0	2	0.932
251	11	1	2	0.949
252	11	2	2	0.88
253	11	3	2	0.931
254	11	4	2	0.897
255	12	0	2	0.965
256	12	1	2	0.965
257	12	2	2	0.974
258	12	3	2	0.939
259	12	4	2	0.929
260	13	0	2	0.965
261	13	1	2	0.965
262	13	2	2	0.956
263	13	3	2	0.973
264	13	4	2	0.964
265	14	0	2	0.848
266	14	1	2	0.902
267	14	2	2	0.937
268	14	3	2	0.919
269	14	4	2	0.928
270	15	0	2	0.965
271	15	1	2	1
272	15	2	2	0.956
273	15	3	2	0.956
274	15	4	2	0.921
275	16	0	2	0.931
276	16	1	2	0.957
277	16	2	2	0.956
278	16	3	2	0.922
279	16	4	2	0.896
280	17	0	2	0.922
281	17	1	2	0.922
282	17	2	2	0.931
283	17	3	2	0.957
284	17	4	2	0.94
285	18	0	2	0.931
286	18	1	2	0.966
287	18	2	2	0.931
288	18	3	2	0.983
289	18	4	2	0.957
290	19	0	2	0.956
291	19	1	2	0.964
292	19	2	2	0.964
293	19	3	2	0.946
294	19	4	2	0.964
295	20	0	2	0.9
296	20	1	2	0.917
297	20	2	2	0.9
298	20	3	2	0.949
299	20	4	2	0.848
300	1	0	3	0.571
301	1	1	3	0.568
302	1	2	3	0.486
303	1	3	3	0.496
304	1	4	3	0.568
305	2	0	3	0.56
306	2	1	3	0.593
307	2	2	3	0.537
308	2	3	3	0.556
309	2	4	3	0.528
310	3	0	3	0.587
311	3	1	3	0.587
312	3	2	3	0.633
313	3	3	3	0.583
314	3	4	3	0.583
315	4	0	3	0.475
316	4	1	3	0.559
317	4	2	3	0.559
318	4	3	3	0.568
319	4	4	3	0.585
320	5	0	3	0.602
321	5	1	3	0.607
322	5	2	3	0.607
323	5	3	3	0.589
324	5	4	3	0.679
325	6	0	3	0.504
326	6	1	3	0.522
327	6	2	3	0.527
328	6	3	3	0.527
329	6	4	3	0.446
330	7	0	3	0.64
331	7	1	3	0.613
332	7	2	3	0.6
333	7	3	3	0.546
334	7	4	3	0.554
335	8	0	3	0.595
336	8	1	3	0.595
337	8	2	3	0.609
338	8	3	3	0.504
339	8	4	3	0.556
340	9	0	3	0.631
341	9	1	3	0.604
342	9	2	3	0.532
343	9	3	3	0.486
344	9	4	3	0.546
345	10	0	3	0.621
346	10	1	3	0.621
347	10	2	3	0.672
348	10	3	3	0.586
349	10	4	3	0.647
350	11	0	3	0.615
351	11	1	3	0.598
352	11	2	3	0.65
353	11	3	3	0.578
354	11	4	3	0.543
355	12	0	3	0.553
356	12	1	3	0.605
357	12	2	3	0.535
358	12	3	3	0.614
359	12	4	3	0.628
360	13	0	3	0.54
361	13	1	3	0.522
362	13	2	3	0.434
363	13	3	3	0.527
364	13	4	3	0.527
365	14	0	3	0.545
366	14	1	3	0.589
367	14	2	3	0.568
368	14	3	3	0.604
369	14	4	3	0.568
370	15	0	3	0.626
371	15	1	3	0.574
372	15	2	3	0.574
373	15	3	3	0.614
374	15	4	3	0.553
375	16	0	3	0.526
376	16	1	3	0.526
377	16	2	3	0.556
378	16	3	3	0.461
379	16	4	3	0.452
380	17	0	3	0.534
381	17	1	3	0.578
382	17	2	3	0.578
383	17	3	3	0.56
384	17	4	3	0.543
385	18	0	3	0.569
386	18	1	3	0.586
387	18	2	3	0.638
388	18	3	3	0.56
389	18	4	3	0.509
390	19	0	3	0.602
391	19	1	3	0.562
392	19	2	3	0.589
393	19	3	3	0.527
394	19	4	3	0.429
395	20	0	3	0.65
396	20	1	3	0.567
397	20	2	3	0.617
398	20	3	3	0.627
399	20	4	3	0.593

## Sheet: fig3d
Loop called using different numbers of chromosomes (100 replicates for each # chromosome)
	chr1	# chromosomes	rep id	bin1	bin2	in range	Method
0	129	20	62	8	28	FALSE	no imputation
1	129	20	62	10	38	FALSE	no imputation
2	129	20	72	11	32	TRUE	no imputation
3	129	20	78	9	30	TRUE	no imputation
4	129	20	90	9	38	FALSE	no imputation
5	129	20	95	16	38	FALSE	no imputation
6	129	40	2	10	40	FALSE	no imputation
7	129	40	15	12	34	TRUE	no imputation
8	129	40	15	12	34	TRUE	no imputation
9	129	40	17	8	32	FALSE	no imputation
10	129	40	17	8	32	FALSE	no imputation
11	129	40	40	9	30	TRUE	no imputation
12	129	40	40	9	30	TRUE	no imputation
13	129	40	54	13	41	FALSE	no imputation
14	129	40	62	10	38	FALSE	no imputation
15	129	40	65	13	33	TRUE	no imputation
16	129	40	70	3	36	FALSE	no imputation
17	129	40	70	14	35	FALSE	no imputation
18	129	40	78	10	37	FALSE	no imputation
19	129	40	89	10	38	FALSE	no imputation
20	129	40	90	10	34	TRUE	no imputation
21	129	40	94	14	38	FALSE	no imputation
22	129	40	95	12	37	FALSE	no imputation
23	129	60	2	8	30	FALSE	no imputation
24	129	60	2	10	36	FALSE	no imputation
25	129	60	5	9	41	FALSE	no imputation
26	129	60	5	11	34	TRUE	no imputation
27	129	60	10	12	35	FALSE	no imputation
28	129	60	11	4	29	FALSE	no imputation
29	129	60	11	11	38	FALSE	no imputation
30	129	60	14	9	32	TRUE	no imputation
31	129	60	15	10	38	FALSE	no imputation
32	129	60	16	9	33	TRUE	no imputation
33	129	60	17	10	40	FALSE	no imputation
34	129	60	36	15	38	FALSE	no imputation
35	129	60	37	9	31	TRUE	no imputation
36	129	60	38	10	35	FALSE	no imputation
37	129	60	38	15	39	FALSE	no imputation
38	129	60	39	10	30	TRUE	no imputation
39	129	60	39	10	40	FALSE	no imputation
40	129	60	40	9	30	TRUE	no imputation
41	129	60	40	13	38	FALSE	no imputation
42	129	60	41	7	32	FALSE	no imputation
43	129	60	42	9	32	TRUE	no imputation
44	129	60	43	11	32	TRUE	no imputation
45	129	60	46	1	37	FALSE	no imputation
46	129	60	46	13	34	TRUE	no imputation
47	129	60	47	11	32	TRUE	no imputation
48	129	60	47	15	37	FALSE	no imputation
49	129	60	48	9	33	TRUE	no imputation
50	129	60	49	11	35	FALSE	no imputation
51	129	60	51	6	37	FALSE	no imputation
52	129	60	51	12	40	FALSE	no imputation
53	129	60	51	13	34	TRUE	no imputation
54	129	60	52	11	35	FALSE	no imputation
55	129	60	54	10	31	TRUE	no imputation
56	129	60	56	10	41	FALSE	no imputation
57	129	60	56	12	34	TRUE	no imputation
58	129	60	57	11	34	TRUE	no imputation
59	129	60	58	15	36	FALSE	no imputation
60	129	60	59	11	32	TRUE	no imputation
61	129	60	60	8	40	FALSE	no imputation
62	129	60	60	8	40	FALSE	no imputation
63	129	60	62	10	35	FALSE	no imputation
64	129	60	65	13	38	FALSE	no imputation
65	129	60	69	10	37	FALSE	no imputation
66	129	60	70	3	36	FALSE	no imputation
67	129	60	70	11	35	FALSE	no imputation
68	129	60	71	12	34	TRUE	no imputation
69	129	60	75	11	35	FALSE	no imputation
70	129	60	76	15	37	FALSE	no imputation
71	129	60	78	10	31	TRUE	no imputation
72	129	60	80	11	32	TRUE	no imputation
73	129	60	81	10	31	TRUE	no imputation
74	129	60	82	8	36	FALSE	no imputation
75	129	60	84	11	35	FALSE	no imputation
76	129	60	86	10	34	TRUE	no imputation
77	129	60	86	10	34	TRUE	no imputation
78	129	60	89	10	39	FALSE	no imputation
79	129	60	90	10	31	TRUE	no imputation
80	129	60	94	13	38	FALSE	no imputation
81	129	60	96	8	38	FALSE	no imputation
82	129	60	97	12	34	TRUE	no imputation
83	129	60	97	15	39	FALSE	no imputation
84	129	60	98	8	31	FALSE	no imputation
85	129	60	99	12	34	TRUE	no imputation
86	129	80	0	11	32	TRUE	no imputation
87	129	80	0	13	38	FALSE	no imputation
88	129	80	2	10	30	TRUE	no imputation
89	129	80	2	10	37	FALSE	no imputation
90	129	80	3	8	32	FALSE	no imputation
91	129	80	5	9	41	FALSE	no imputation
92	129	80	5	12	33	TRUE	no imputation
93	129	80	6	5	32	FALSE	no imputation
94	129	80	6	5	32	FALSE	no imputation
95	129	80	7	5	34	FALSE	no imputation
96	129	80	8	10	37	FALSE	no imputation
97	129	80	10	10	36	FALSE	no imputation
98	129	80	11	3	31	FALSE	no imputation
99	129	80	11	11	35	FALSE	no imputation
100	129	80	12	10	34	TRUE	no imputation
101	129	80	14	9	32	TRUE	no imputation
102	129	80	14	15	38	FALSE	no imputation
103	129	80	15	12	34	TRUE	no imputation
104	129	80	17	9	29	FALSE	no imputation
105	129	80	17	12	40	FALSE	no imputation
106	129	80	20	8	34	FALSE	no imputation
107	129	80	20	14	35	FALSE	no imputation
108	129	80	23	10	32	TRUE	no imputation
109	129	80	25	9	32	TRUE	no imputation
110	129	80	25	9	32	TRUE	no imputation
111	129	80	29	8	31	FALSE	no imputation
112	129	80	32	12	33	TRUE	no imputation
113	129	80	33	10	32	TRUE	no imputation
114	129	80	36	5	32	FALSE	no imputation
115	129	80	36	5	32	FALSE	no imputation
116	129	80	37	9	32	TRUE	no imputation
117	129	80	38	10	38	FALSE	no imputation
118	129	80	38	15	39	FALSE	no imputation
119	129	80	39	7	34	FALSE	no imputation
120	129	80	39	10	40	FALSE	no imputation
121	129	80	40	13	38	FALSE	no imputation
122	129	80	41	9	32	TRUE	no imputation
123	129	80	42	11	34	TRUE	no imputation
124	129	80	43	8	35	FALSE	no imputation
125	129	80	44	8	29	FALSE	no imputation
126	129	80	45	12	34	TRUE	no imputation
127	129	80	46	1	37	FALSE	no imputation
128	129	80	46	8	30	FALSE	no imputation
129	129	80	47	12	39	FALSE	no imputation
130	129	80	48	9	33	TRUE	no imputation
131	129	80	49	11	35	FALSE	no imputation
132	129	80	50	12	35	FALSE	no imputation
133	129	80	51	5	29	FALSE	no imputation
134	129	80	51	11	32	TRUE	no imputation
135	129	80	52	10	34	TRUE	no imputation
136	129	80	54	10	31	TRUE	no imputation
137	129	80	56	1	35	FALSE	no imputation
138	129	80	56	12	34	TRUE	no imputation
139	129	80	57	9	29	FALSE	no imputation
140	129	80	57	11	40	FALSE	no imputation
141	129	80	59	11	32	TRUE	no imputation
142	129	80	60	9	32	TRUE	no imputation
143	129	80	60	15	39	FALSE	no imputation
144	129	80	61	11	35	FALSE	no imputation
145	129	80	62	10	35	FALSE	no imputation
146	129	80	63	11	32	TRUE	no imputation
147	129	80	65	13	38	FALSE	no imputation
148	129	80	67	13	37	FALSE	no imputation
149	129	80	69	13	34	TRUE	no imputation
150	129	80	70	11	35	FALSE	no imputation
151	129	80	71	14	35	FALSE	no imputation
152	129	80	75	11	35	FALSE	no imputation
153	129	80	76	5	31	FALSE	no imputation
154	129	80	76	15	37	FALSE	no imputation
155	129	80	78	10	31	TRUE	no imputation
156	129	80	80	11	32	TRUE	no imputation
157	129	80	81	9	37	FALSE	no imputation
158	129	80	81	10	31	TRUE	no imputation
159	129	80	82	12	34	TRUE	no imputation
160	129	80	84	10	31	TRUE	no imputation
161	129	80	85	9	32	TRUE	no imputation
162	129	80	85	10	40	FALSE	no imputation
163	129	80	86	10	34	TRUE	no imputation
164	129	80	89	10	38	FALSE	no imputation
165	129	80	90	10	30	TRUE	no imputation
166	129	80	91	9	33	TRUE	no imputation
167	129	80	92	11	35	FALSE	no imputation
168	129	80	93	13	38	FALSE	no imputation
169	129	80	94	11	34	TRUE	no imputation
170	129	80	94	12	40	FALSE	no imputation
171	129	80	95	13	40	FALSE	no imputation
172	129	80	96	10	31	TRUE	no imputation
173	129	80	97	15	37	FALSE	no imputation
174	129	80	98	2	32	FALSE	no imputation
175	129	80	98	8	31	FALSE	no imputation
176	129	80	99	12	34	TRUE	no imputation
177	129	100	0	11	32	TRUE	no imputation
178	129	100	0	13	38	FALSE	no imputation
179	129	100	2	10	31	TRUE	no imputation
180	129	100	3	8	32	FALSE	no imputation
181	129	100	4	12	33	TRUE	no imputation
182	129	100	5	11	34	TRUE	no imputation
183	129	100	6	11	31	TRUE	no imputation
184	129	100	7	5	34	FALSE	no imputation
185	129	100	7	5	34	FALSE	no imputation
186	129	100	8	10	34	TRUE	no imputation
187	129	100	10	12	35	FALSE	no imputation
188	129	100	10	12	40	FALSE	no imputation
189	129	100	11	4	29	FALSE	no imputation
190	129	100	11	11	35	FALSE	no imputation
191	129	100	12	10	34	TRUE	no imputation
192	129	100	14	9	32	TRUE	no imputation
193	129	100	14	15	38	FALSE	no imputation
194	129	100	15	12	34	TRUE	no imputation
195	129	100	16	8	32	FALSE	no imputation
196	129	100	17	5	32	FALSE	no imputation
197	129	100	17	10	40	FALSE	no imputation
198	129	100	20	8	35	FALSE	no imputation
199	129	100	20	14	35	FALSE	no imputation
200	129	100	21	11	31	TRUE	no imputation
201	129	100	22	14	36	FALSE	no imputation
202	129	100	23	10	32	TRUE	no imputation
203	129	100	24	9	32	TRUE	no imputation
204	129	100	25	9	32	TRUE	no imputation
205	129	100	26	11	31	TRUE	no imputation
206	129	100	29	8	32	FALSE	no imputation
207	129	100	30	11	32	TRUE	no imputation
208	129	100	32	11	33	TRUE	no imputation
209	129	100	33	10	41	FALSE	no imputation
210	129	100	33	11	35	FALSE	no imputation
211	129	100	34	15	37	FALSE	no imputation
212	129	100	36	15	35	FALSE	no imputation
213	129	100	37	9	33	TRUE	no imputation
214	129	100	38	15	39	FALSE	no imputation
215	129	100	39	10	33	TRUE	no imputation
216	129	100	40	10	38	FALSE	no imputation
217	129	100	41	9	32	TRUE	no imputation
218	129	100	42	15	37	FALSE	no imputation
219	129	100	43	11	32	TRUE	no imputation
220	129	100	44	8	29	FALSE	no imputation
221	129	100	44	8	38	FALSE	no imputation
222	129	100	45	13	38	FALSE	no imputation
223	129	100	46	1	37	FALSE	no imputation
224	129	100	46	10	34	TRUE	no imputation
225	129	100	47	11	32	TRUE	no imputation
226	129	100	47	12	39	FALSE	no imputation
227	129	100	48	9	33	TRUE	no imputation
228	129	100	49	9	31	TRUE	no imputation
229	129	100	50	12	34	TRUE	no imputation
230	129	100	51	5	29	FALSE	no imputation
231	129	100	51	5	36	FALSE	no imputation
232	129	100	51	10	39	FALSE	no imputation
233	129	100	51	13	34	TRUE	no imputation
234	129	100	52	10	34	TRUE	no imputation
235	129	100	53	12	37	FALSE	no imputation
236	129	100	54	10	31	TRUE	no imputation
237	129	100	56	1	35	FALSE	no imputation
238	129	100	56	12	34	TRUE	no imputation
239	129	100	57	9	29	FALSE	no imputation
240	129	100	57	13	34	TRUE	no imputation
241	129	100	57	13	41	FALSE	no imputation
242	129	100	59	11	32	TRUE	no imputation
243	129	100	60	9	33	TRUE	no imputation
244	129	100	60	15	39	FALSE	no imputation
245	129	100	61	11	35	FALSE	no imputation
246	129	100	62	4	34	FALSE	no imputation
247	129	100	62	10	35	FALSE	no imputation
248	129	100	63	11	32	TRUE	no imputation
249	129	100	65	13	38	FALSE	no imputation
250	129	100	67	13	37	FALSE	no imputation
251	129	100	68	13	33	TRUE	no imputation
252	129	100	69	12	39	FALSE	no imputation
253	129	100	69	13	34	TRUE	no imputation
254	129	100	70	12	34	TRUE	no imputation
255	129	100	71	5	32	FALSE	no imputation
256	129	100	71	5	41	FALSE	no imputation
257	129	100	71	14	34	FALSE	no imputation
258	129	100	71	14	41	FALSE	no imputation
259	129	100	72	10	41	FALSE	no imputation
260	129	100	72	12	32	TRUE	no imputation
261	129	100	74	15	37	FALSE	no imputation
262	129	100	75	11	35	FALSE	no imputation
263	129	100	76	9	31	TRUE	no imputation
264	129	100	77	14	35	FALSE	no imputation
265	129	100	78	10	31	TRUE	no imputation
266	129	100	80	11	32	TRUE	no imputation
267	129	100	81	9	33	TRUE	no imputation
268	129	100	82	12	34	TRUE	no imputation
269	129	100	83	10	32	TRUE	no imputation
270	129	100	83	10	41	FALSE	no imputation
271	129	100	84	9	32	TRUE	no imputation
272	129	100	85	9	32	TRUE	no imputation
273	129	100	86	10	34	TRUE	no imputation
274	129	100	86	10	41	FALSE	no imputation
275	129	100	87	11	32	TRUE	no imputation
276	129	100	88	10	31	TRUE	no imputation
277	129	100	88	15	41	FALSE	no imputation
278	129	100	89	10	33	TRUE	no imputation
279	129	100	90	10	30	TRUE	no imputation
280	129	100	91	9	33	TRUE	no imputation
281	129	100	92	15	35	FALSE	no imputation
282	129	100	93	8	35	FALSE	no imputation
283	129	100	94	11	34	TRUE	no imputation
284	129	100	95	12	33	TRUE	no imputation
285	129	100	96	10	31	TRUE	no imputation
286	129	100	97	12	34	TRUE	no imputation
287	129	100	98	2	32	FALSE	no imputation
288	129	100	98	8	31	FALSE	no imputation
289	129	100	99	12	34	TRUE	no imputation
290	129	120	0	11	32	TRUE	no imputation
291	129	120	2	10	31	TRUE	no imputation
292	129	120	3	8	32	FALSE	no imputation
293	129	120	4	11	32	TRUE	no imputation
294	129	120	5	11	34	TRUE	no imputation
295	129	120	6	10	33	TRUE	no imputation
296	129	120	7	5	34	FALSE	no imputation
297	129	120	8	10	34	TRUE	no imputation
298	129	120	10	12	32	TRUE	no imputation
299	129	120	10	12	40	FALSE	no imputation
300	129	120	11	4	29	FALSE	no imputation
301	129	120	11	11	35	FALSE	no imputation
302	129	120	12	10	34	TRUE	no imputation
303	129	120	13	11	35	FALSE	no imputation
304	129	120	14	12	32	TRUE	no imputation
305	129	120	15	12	34	TRUE	no imputation
306	129	120	16	12	32	TRUE	no imputation
307	129	120	17	10	40	FALSE	no imputation
308	129	120	19	13	34	TRUE	no imputation
309	129	120	19	15	39	FALSE	no imputation
310	129	120	20	10	37	FALSE	no imputation
311	129	120	21	11	31	TRUE	no imputation
312	129	120	22	13	34	TRUE	no imputation
313	129	120	23	10	32	TRUE	no imputation
314	129	120	24	8	32	FALSE	no imputation
315	129	120	25	9	32	TRUE	no imputation
316	129	120	25	9	38	FALSE	no imputation
317	129	120	26	11	31	TRUE	no imputation
318	129	120	27	8	33	FALSE	no imputation
319	129	120	28	5	32	FALSE	no imputation
320	129	120	28	10	34	TRUE	no imputation
321	129	120	29	8	32	FALSE	no imputation
322	129	120	30	11	33	TRUE	no imputation
323	129	120	31	10	32	TRUE	no imputation
324	129	120	32	11	33	TRUE	no imputation
325	129	120	33	11	35	FALSE	no imputation
326	129	120	34	11	35	FALSE	no imputation
327	129	120	36	12	34	TRUE	no imputation
328	129	120	37	9	31	TRUE	no imputation
329	129	120	38	11	35	FALSE	no imputation
330	129	120	39	12	34	TRUE	no imputation
331	129	120	40	13	38	FALSE	no imputation
332	129	120	41	11	35	FALSE	no imputation
333	129	120	42	15	37	FALSE	no imputation
334	129	120	43	11	35	FALSE	no imputation
335	129	120	44	8	29	FALSE	no imputation
336	129	120	45	9	31	TRUE	no imputation
337	129	120	46	10	34	TRUE	no imputation
338	129	120	47	11	32	TRUE	no imputation
339	129	120	47	12	39	FALSE	no imputation
340	129	120	48	10	31	TRUE	no imputation
341	129	120	49	4	35	FALSE	no imputation
342	129	120	49	11	35	FALSE	no imputation
343	129	120	50	12	34	TRUE	no imputation
344	129	120	51	5	29	FALSE	no imputation
345	129	120	51	11	32	TRUE	no imputation
346	129	120	52	10	34	TRUE	no imputation
347	129	120	53	12	38	FALSE	no imputation
348	129	120	54	10	31	TRUE	no imputation
349	129	120	55	12	34	TRUE	no imputation
350	129	120	56	1	35	FALSE	no imputation
351	129	120	56	12	34	TRUE	no imputation
352	129	120	57	13	34	TRUE	no imputation
353	129	120	58	10	34	TRUE	no imputation
354	129	120	59	11	32	TRUE	no imputation
355	129	120	60	10	37	FALSE	no imputation
356	129	120	61	11	39	FALSE	no imputation
357	129	120	62	4	34	FALSE	no imputation
358	129	120	62	9	34	TRUE	no imputation
359	129	120	63	10	38	FALSE	no imputation
360	129	120	64	10	31	TRUE	no imputation
361	129	120	64	13	39	FALSE	no imputation
362	129	120	65	10	30	TRUE	no imputation
363	129	120	66	11	35	FALSE	no imputation
364	129	120	67	9	31	TRUE	no imputation
365	129	120	68	13	33	TRUE	no imputation
366	129	120	69	13	34	TRUE	no imputation
367	129	120	70	12	34	TRUE	no imputation
368	129	120	71	5	32	FALSE	no imputation
369	129	120	71	10	31	TRUE	no imputation
370	129	120	72	10	41	FALSE	no imputation
371	129	120	72	14	35	FALSE	no imputation
372	129	120	74	15	37	FALSE	no imputation
373	129	120	75	11	35	FALSE	no imputation
374	129	120	76	5	31	FALSE	no imputation
375	129	120	77	10	32	TRUE	no imputation
376	129	120	78	10	31	TRUE	no imputation
377	129	120	79	12	34	TRUE	no imputation
378	129	120	80	11	32	TRUE	no imputation
379	129	120	81	9	31	TRUE	no imputation
380	129	120	82	11	35	FALSE	no imputation
381	129	120	83	11	32	TRUE	no imputation
382	129	120	84	9	32	TRUE	no imputation
383	129	120	85	9	32	TRUE	no imputation
384	129	120	85	9	40	FALSE	no imputation
385	129	120	86	10	34	TRUE	no imputation
386	129	120	87	1	32	FALSE	no imputation
387	129	120	87	1	32	FALSE	no imputation
388	129	120	88	15	37	FALSE	no imputation
389	129	120	89	10	33	TRUE	no imputation
390	129	120	90	9	30	TRUE	no imputation
391	129	120	91	9	35	FALSE	no imputation
392	129	120	92	11	31	TRUE	no imputation
393	129	120	93	10	41	FALSE	no imputation
394	129	120	94	11	34	TRUE	no imputation
395	129	120	95	12	33	TRUE	no imputation
396	129	120	95	13	40	FALSE	no imputation
397	129	120	96	10	31	TRUE	no imputation
398	129	120	97	12	34	TRUE	no imputation
399	129	120	98	8	31	FALSE	no imputation
400	129	120	99	8	35	FALSE	no imputation
401	129	140	0	11	32	TRUE	no imputation
402	129	140	2	10	31	TRUE	no imputation
403	129	140	3	8	32	FALSE	no imputation
404	129	140	4	9	31	TRUE	no imputation
405	129	140	5	11	34	TRUE	no imputation
406	129	140	6	5	32	FALSE	no imputation
407	129	140	7	11	35	FALSE	no imputation
408	129	140	8	10	34	TRUE	no imputation
409	129	140	10	10	32	TRUE	no imputation
410	129	140	11	4	29	FALSE	no imputation
411	129	140	11	11	35	FALSE	no imputation
412	129	140	12	10	34	TRUE	no imputation
413	129	140	13	11	35	FALSE	no imputation
414	129	140	14	11	32	TRUE	no imputation
415	129	140	15	12	34	TRUE	no imputation
416	129	140	16	12	32	TRUE	no imputation
417	129	140	17	12	40	FALSE	no imputation
418	129	140	18	9	33	TRUE	no imputation
419	129	140	19	15	39	FALSE	no imputation
420	129	140	20	12	32	TRUE	no imputation
421	129	140	21	11	31	TRUE	no imputation
422	129	140	22	13	34	TRUE	no imputation
423	129	140	23	12	32	TRUE	no imputation
424	129	140	24	8	32	FALSE	no imputation
425	129	140	25	9	32	TRUE	no imputation
426	129	140	25	9	38	FALSE	no imputation
427	129	140	26	11	31	TRUE	no imputation
428	129	140	27	14	40	FALSE	no imputation
429	129	140	28	13	34	TRUE	no imputation
430	129	140	29	11	32	TRUE	no imputation
431	129	140	30	11	33	TRUE	no imputation
432	129	140	31	10	32	TRUE	no imputation
433	129	140	32	11	33	TRUE	no imputation
434	129	140	33	11	35	FALSE	no imputation
435	129	140	34	11	35	FALSE	no imputation
436	129	140	35	11	32	TRUE	no imputation
437	129	140	36	12	34	TRUE	no imputation
438	129	140	37	9	33	TRUE	no imputation
439	129	140	38	11	35	FALSE	no imputation
440	129	140	39	12	34	TRUE	no imputation
441	129	140	40	10	38	FALSE	no imputation
442	129	140	41	8	32	FALSE	no imputation
443	129	140	42	15	37	FALSE	no imputation
444	129	140	43	11	34	TRUE	no imputation
445	129	140	44	8	29	FALSE	no imputation
446	129	140	45	9	31	TRUE	no imputation
447	129	140	46	9	30	TRUE	no imputation
448	129	140	47	11	32	TRUE	no imputation
449	129	140	48	8	32	FALSE	no imputation
450	129	140	49	4	35	FALSE	no imputation
451	129	140	49	10	31	TRUE	no imputation
452	129	140	50	12	34	TRUE	no imputation
453	129	140	51	5	29	FALSE	no imputation
454	129	140	51	5	36	FALSE	no imputation
455	129	140	51	12	34	TRUE	no imputation
456	129	140	52	10	34	TRUE	no imputation
457	129	140	53	12	38	FALSE	no imputation
458	129	140	54	10	31	TRUE	no imputation
459	129	140	55	12	34	TRUE	no imputation
460	129	140	56	12	34	TRUE	no imputation
461	129	140	57	9	31	TRUE	no imputation
462	129	140	58	10	34	TRUE	no imputation
463	129	140	59	11	32	TRUE	no imputation
464	129	140	60	11	33	TRUE	no imputation
465	129	140	61	11	39	FALSE	no imputation
466	129	140	62	4	32	FALSE	no imputation
467	129	140	62	14	40	FALSE	no imputation
468	129	140	63	10	32	TRUE	no imputation
469	129	140	64	10	31	TRUE	no imputation
470	129	140	64	10	31	TRUE	no imputation
471	129	140	65	13	33	TRUE	no imputation
472	129	140	66	11	33	TRUE	no imputation
473	129	140	67	9	31	TRUE	no imputation
474	129	140	68	13	33	TRUE	no imputation
475	129	140	69	13	34	TRUE	no imputation
476	129	140	70	11	35	FALSE	no imputation
477	129	140	71	5	32	FALSE	no imputation
478	129	140	71	5	41	FALSE	no imputation
479	129	140	71	10	31	TRUE	no imputation
480	129	140	72	9	32	TRUE	no imputation
481	129	140	72	10	41	FALSE	no imputation
482	129	140	74	15	37	FALSE	no imputation
483	129	140	75	11	35	FALSE	no imputation
484	129	140	76	5	31	FALSE	no imputation
485	129	140	77	13	34	TRUE	no imputation
486	129	140	78	12	33	TRUE	no imputation
487	129	140	79	12	34	TRUE	no imputation
488	129	140	80	11	32	TRUE	no imputation
489	129	140	81	9	33	TRUE	no imputation
490	129	140	82	11	35	FALSE	no imputation
491	129	140	83	11	32	TRUE	no imputation
492	129	140	84	10	34	TRUE	no imputation
493	129	140	85	9	32	TRUE	no imputation
494	129	140	86	10	34	TRUE	no imputation
495	129	140	87	15	40	FALSE	no imputation
496	129	140	88	10	31	TRUE	no imputation
497	129	140	89	10	31	TRUE	no imputation
498	129	140	90	9	32	TRUE	no imputation
499	129	140	91	6	32	FALSE	no imputation
500	129	140	91	14	40	FALSE	no imputation
501	129	140	92	11	31	TRUE	no imputation
502	129	140	93	10	41	FALSE	no imputation
503	129	140	94	11	34	TRUE	no imputation
504	129	140	95	12	33	TRUE	no imputation
505	129	140	96	10	31	TRUE	no imputation
506	129	140	97	10	35	FALSE	no imputation
507	129	140	98	8	31	FALSE	no imputation
508	129	140	99	10	35	FALSE	no imputation
509	129	160	0	11	32	TRUE	no imputation
510	129	160	1	13	38	FALSE	no imputation
511	129	160	2	10	31	TRUE	no imputation
512	129	160	3	8	32	FALSE	no imputation
513	129	160	4	9	31	TRUE	no imputation
514	129	160	5	11	34	TRUE	no imputation
515	129	160	6	11	32	TRUE	no imputation
516	129	160	7	11	35	FALSE	no imputation
517	129	160	8	10	34	TRUE	no imputation
518	129	160	8	13	40	FALSE	no imputation
519	129	160	9	10	31	TRUE	no imputation
520	129	160	10	12	33	TRUE	no imputation
521	129	160	11	11	35	FALSE	no imputation
522	129	160	12	10	34	TRUE	no imputation
523	129	160	13	10	30	TRUE	no imputation
524	129	160	14	11	32	TRUE	no imputation
525	129	160	15	12	34	TRUE	no imputation
526	129	160	16	12	34	TRUE	no imputation
527	129	160	17	12	40	FALSE	no imputation
528	129	160	18	9	33	TRUE	no imputation
529	129	160	19	10	31	TRUE	no imputation
530	129	160	20	10	37	FALSE	no imputation
531	129	160	21	11	33	TRUE	no imputation
532	129	160	22	13	34	TRUE	no imputation
533	129	160	23	10	32	TRUE	no imputation
534	129	160	24	9	32	TRUE	no imputation
535	129	160	25	9	32	TRUE	no imputation
536	129	160	26	11	31	TRUE	no imputation
537	129	160	27	14	40	FALSE	no imputation
538	129	160	28	10	31	TRUE	no imputation
539	129	160	29	11	32	TRUE	no imputation
540	129	160	30	11	33	TRUE	no imputation
541	129	160	31	10	32	TRUE	no imputation
542	129	160	32	9	31	TRUE	no imputation
543	129	160	33	10	32	TRUE	no imputation
544	129	160	34	11	35	FALSE	no imputation
545	129	160	35	11	32	TRUE	no imputation
546	129	160	36	12	34	TRUE	no imputation
547	129	160	37	9	34	TRUE	no imputation
548	129	160	38	10	35	FALSE	no imputation
549	129	160	39	10	35	FALSE	no imputation
550	129	160	40	10	38	FALSE	no imputation
551	129	160	41	11	35	FALSE	no imputation
552	129	160	42	15	37	FALSE	no imputation
553	129	160	44	8	29	FALSE	no imputation
554	129	160	45	9	32	TRUE	no imputation
555	129	160	46	9	30	TRUE	no imputation
556	129	160	47	12	39	FALSE	no imputation
557	129	160	48	10	31	TRUE	no imputation
558	129	160	49	10	31	TRUE	no imputation
559	129	160	50	1	32	FALSE	no imputation
560	129	160	50	12	34	TRUE	no imputation
561	129	160	51	5	29	FALSE	no imputation
562	129	160	51	10	32	TRUE	no imputation
563	129	160	52	10	34	TRUE	no imputation
564	129	160	53	12	38	FALSE	no imputation
565	129	160	54	11	32	TRUE	no imputation
566	129	160	55	13	37	FALSE	no imputation
567	129	160	56	12	34	TRUE	no imputation
568	129	160	57	10	31	TRUE	no imputation
569	129	160	58	10	31	TRUE	no imputation
570	129	160	59	11	32	TRUE	no imputation
571	129	160	60	11	33	TRUE	no imputation
572	129	160	61	11	39	FALSE	no imputation
573	129	160	62	4	32	FALSE	no imputation
574	129	160	62	9	34	TRUE	no imputation
575	129	160	63	10	32	TRUE	no imputation
576	129	160	64	9	31	TRUE	no imputation
577	129	160	64	9	31	TRUE	no imputation
578	129	160	65	10	31	TRUE	no imputation
579	129	160	66	11	35	FALSE	no imputation
580	129	160	67	9	31	TRUE	no imputation
581	129	160	68	13	33	TRUE	no imputation
582	129	160	69	12	34	TRUE	no imputation
583	129	160	70	11	35	FALSE	no imputation
584	129	160	71	5	32	FALSE	no imputation
585	129	160	71	5	41	FALSE	no imputation
586	129	160	71	10	34	TRUE	no imputation
587	129	160	72	11	32	TRUE	no imputation
588	129	160	74	15	37	FALSE	no imputation
589	129	160	75	12	34	TRUE	no imputation
590	129	160	76	9	31	TRUE	no imputation
591	129	160	77	13	34	TRUE	no imputation
592	129	160	78	12	37	FALSE	no imputation
593	129	160	79	12	34	TRUE	no imputation
594	129	160	80	11	32	TRUE	no imputation
595	129	160	81	10	31	TRUE	no imputation
596	129	160	82	11	35	FALSE	no imputation
597	129	160	83	11	32	TRUE	no imputation
598	129	160	84	9	32	TRUE	no imputation
599	129	160	85	9	30	TRUE	no imputation
600	129	160	86	12	34	TRUE	no imputation
601	129	160	87	1	32	FALSE	no imputation
602	129	160	87	10	32	TRUE	no imputation
603	129	160	88	10	31	TRUE	no imputation
604	129	160	89	10	31	TRUE	no imputation
605	129	160	90	9	30	TRUE	no imputation
606	129	160	91	11	33	TRUE	no imputation
607	129	160	91	14	41	FALSE	no imputation
608	129	160	92	11	35	FALSE	no imputation
609	129	160	93	10	41	FALSE	no imputation
610	129	160	94	11	34	TRUE	no imputation
611	129	160	95	12	33	TRUE	no imputation
612	129	160	96	10	31	TRUE	no imputation
613	129	160	97	10	35	FALSE	no imputation
614	129	160	98	8	31	FALSE	no imputation
615	129	160	99	12	34	TRUE	no imputation
616	129	180	0	11	32	TRUE	no imputation
617	129	180	1	13	38	FALSE	no imputation
618	129	180	2	10	31	TRUE	no imputation
619	129	180	3	8	32	FALSE	no imputation
620	129	180	4	11	32	TRUE	no imputation
621	129	180	5	11	34	TRUE	no imputation
622	129	180	6	9	31	TRUE	no imputation
623	129	180	7	11	35	FALSE	no imputation
624	129	180	8	10	34	TRUE	no imputation
625	129	180	9	10	31	TRUE	no imputation
626	129	180	10	12	32	TRUE	no imputation
627	129	180	11	11	35	FALSE	no imputation
628	129	180	12	10	34	TRUE	no imputation
629	129	180	13	10	31	TRUE	no imputation
630	129	180	14	11	32	TRUE	no imputation
631	129	180	15	10	37	FALSE	no imputation
632	129	180	16	12	34	TRUE	no imputation
633	129	180	17	12	40	FALSE	no imputation
634	129	180	18	12	34	TRUE	no imputation
635	129	180	19	10	31	TRUE	no imputation
636	129	180	20	12	32	TRUE	no imputation
637	129	180	21	11	33	TRUE	no imputation
638	129	180	22	10	30	TRUE	no imputation
639	129	180	23	10	32	TRUE	no imputation
640	129	180	24	9	32	TRUE	no imputation
641	129	180	24	9	41	FALSE	no imputation
642	129	180	25	9	33	TRUE	no imputation
643	129	180	26	12	32	TRUE	no imputation
644	129	180	27	14	40	FALSE	no imputation
645	129	180	28	10	34	TRUE	no imputation
646	129	180	29	11	32	TRUE	no imputation
647	129	180	30	10	40	FALSE	no imputation
648	129	180	30	11	33	TRUE	no imputation
649	129	180	31	10	32	TRUE	no imputation
650	129	180	32	9	31	TRUE	no imputation
651	129	180	33	11	35	FALSE	no imputation
652	129	180	34	11	35	FALSE	no imputation
653	129	180	35	11	32	TRUE	no imputation
654	129	180	36	12	34	TRUE	no imputation
655	129	180	37	9	34	TRUE	no imputation
656	129	180	38	11	35	FALSE	no imputation
657	129	180	39	12	34	TRUE	no imputation
658	129	180	40	10	35	FALSE	no imputation
659	129	180	41	11	35	FALSE	no imputation
660	129	180	42	15	37	FALSE	no imputation
661	129	180	43	10	31	TRUE	no imputation
662	129	180	44	8	32	FALSE	no imputation
663	129	180	45	9	32	TRUE	no imputation
664	129	180	46	10	34	TRUE	no imputation
665	129	180	47	11	32	TRUE	no imputation
666	129	180	48	10	31	TRUE	no imputation
667	129	180	49	10	31	TRUE	no imputation
668	129	180	50	12	34	TRUE	no imputation
669	129	180	51	5	29	FALSE	no imputation
670	129	180	51	10	32	TRUE	no imputation
671	129	180	52	10	34	TRUE	no imputation
672	129	180	53	11	32	TRUE	no imputation
673	129	180	54	11	32	TRUE	no imputation
674	129	180	55	12	34	TRUE	no imputation
675	129	180	56	12	34	TRUE	no imputation
676	129	180	57	10	31	TRUE	no imputation
677	129	180	58	10	34	TRUE	no imputation
678	129	180	59	11	32	TRUE	no imputation
679	129	180	60	9	37	FALSE	no imputation
680	129	180	61	11	39	FALSE	no imputation
681	129	180	62	4	32	FALSE	no imputation
682	129	180	62	10	31	TRUE	no imputation
683	129	180	63	10	32	TRUE	no imputation
684	129	180	64	9	31	TRUE	no imputation
685	129	180	65	12	34	TRUE	no imputation
686	129	180	66	9	33	TRUE	no imputation
687	129	180	67	12	33	TRUE	no imputation
688	129	180	68	13	33	TRUE	no imputation
689	129	180	69	12	34	TRUE	no imputation
690	129	180	70	11	35	FALSE	no imputation
691	129	180	71	5	32	FALSE	no imputation
692	129	180	71	5	41	FALSE	no imputation
693	129	180	71	10	34	TRUE	no imputation
694	129	180	71	10	41	FALSE	no imputation
695	129	180	72	14	35	FALSE	no imputation
696	129	180	73	12	32	TRUE	no imputation
697	129	180	74	15	37	FALSE	no imputation
698	129	180	75	11	35	FALSE	no imputation
699	129	180	76	9	31	TRUE	no imputation
700	129	180	77	13	34	TRUE	no imputation
701	129	180	78	12	37	FALSE	no imputation
702	129	180	79	12	34	TRUE	no imputation
703	129	180	80	11	32	TRUE	no imputation
704	129	180	81	10	32	TRUE	no imputation
705	129	180	82	11	35	FALSE	no imputation
706	129	180	83	11	32	TRUE	no imputation
707	129	180	84	10	32	TRUE	no imputation
708	129	180	85	9	30	TRUE	no imputation
709	129	180	86	10	38	FALSE	no imputation
710	129	180	87	1	32	FALSE	no imputation
711	129	180	87	15	40	FALSE	no imputation
712	129	180	88	10	31	TRUE	no imputation
713	129	180	89	10	31	TRUE	no imputation
714	129	180	90	9	32	TRUE	no imputation
715	129	180	91	11	35	FALSE	no imputation
716	129	180	91	14	40	FALSE	no imputation
717	129	180	92	11	31	TRUE	no imputation
718	129	180	94	11	34	TRUE	no imputation
719	129	180	94	11	40	FALSE	no imputation
720	129	180	95	12	33	TRUE	no imputation
721	129	180	96	10	31	TRUE	no imputation
722	129	180	97	10	35	FALSE	no imputation
723	129	180	98	2	32	FALSE	no imputation
724	129	180	98	11	32	TRUE	no imputation
725	129	180	99	10	35	FALSE	no imputation
726	129	200	0	11	32	TRUE	no imputation
727	129	200	1	13	38	FALSE	no imputation
728	129	200	2	10	35	FALSE	no imputation
729	129	200	3	8	32	FALSE	no imputation
730	129	200	4	11	32	TRUE	no imputation
731	129	200	5	11	35	FALSE	no imputation
732	129	200	6	10	31	TRUE	no imputation
733	129	200	7	11	35	FALSE	no imputation
734	129	200	8	8	35	FALSE	no imputation
735	129	200	9	10	31	TRUE	no imputation
736	129	200	10	12	32	TRUE	no imputation
737	129	200	11	11	35	FALSE	no imputation
738	129	200	12	10	34	TRUE	no imputation
739	129	200	13	10	31	TRUE	no imputation
740	129	200	14	11	32	TRUE	no imputation
741	129	200	15	10	37	FALSE	no imputation
742	129	200	16	12	34	TRUE	no imputation
743	129	200	17	12	40	FALSE	no imputation
744	129	200	18	12	34	TRUE	no imputation
745	129	200	19	10	31	TRUE	no imputation
746	129	200	20	10	30	TRUE	no imputation
747	129	200	21	11	33	TRUE	no imputation
748	129	200	22	10	40	FALSE	no imputation
749	129	200	23	10	32	TRUE	no imputation
750	129	200	24	9	32	TRUE	no imputation
751	129	200	24	9	41	FALSE	no imputation
752	129	200	25	9	32	TRUE	no imputation
753	129	200	26	12	32	TRUE	no imputation
754	129	200	27	14	40	FALSE	no imputation
755	129	200	28	10	34	TRUE	no imputation
756	129	200	29	11	32	TRUE	no imputation
757	129	200	30	11	33	TRUE	no imputation
758	129	200	31	10	32	TRUE	no imputation
759	129	200	32	11	32	TRUE	no imputation
760	129	200	33	10	32	TRUE	no imputation
761	129	200	34	11	35	FALSE	no imputation
762	129	200	35	11	32	TRUE	no imputation
763	129	200	36	12	34	TRUE	no imputation
764	129	200	37	9	33	TRUE	no imputation
765	129	200	38	11	32	TRUE	no imputation
766	129	200	39	12	34	TRUE	no imputation
767	129	200	40	10	35	FALSE	no imputation
768	129	200	41	11	35	FALSE	no imputation
769	129	200	42	12	34	TRUE	no imputation
770	129	200	43	10	31	TRUE	no imputation
771	129	200	44	9	29	FALSE	no imputation
772	129	200	45	9	32	TRUE	no imputation
773	129	200	46	9	30	TRUE	no imputation
774	129	200	46	10	40	FALSE	no imputation
775	129	200	47	11	32	TRUE	no imputation
776	129	200	48	10	31	TRUE	no imputation
777	129	200	49	10	31	TRUE	no imputation
778	129	200	50	12	34	TRUE	no imputation
779	129	200	51	5	29	FALSE	no imputation
780	129	200	51	10	38	FALSE	no imputation
781	129	200	52	10	34	TRUE	no imputation
782	129	200	53	11	32	TRUE	no imputation
783	129	200	54	11	32	TRUE	no imputation
784	129	200	55	13	37	FALSE	no imputation
785	129	200	56	12	34	TRUE	no imputation
786	129	200	57	10	31	TRUE	no imputation
787	129	200	58	10	34	TRUE	no imputation
788	129	200	59	11	32	TRUE	no imputation
789	129	200	60	10	32	TRUE	no imputation
790	129	200	61	11	32	TRUE	no imputation
791	129	200	62	10	31	TRUE	no imputation
792	129	200	63	10	32	TRUE	no imputation
793	129	200	64	9	31	TRUE	no imputation
794	129	200	65	12	34	TRUE	no imputation
795	129	200	66	13	35	FALSE	no imputation
796	129	200	67	10	38	FALSE	no imputation
797	129	200	68	13	35	FALSE	no imputation
798	129	200	69	12	34	TRUE	no imputation
799	129	200	70	11	32	TRUE	no imputation
800	129	200	71	5	41	FALSE	no imputation
801	129	200	71	10	31	TRUE	no imputation
802	129	200	71	10	41	FALSE	no imputation
803	129	200	72	14	35	FALSE	no imputation
804	129	200	73	12	32	TRUE	no imputation
805	129	200	74	15	37	FALSE	no imputation
806	129	200	75	11	35	FALSE	no imputation
807	129	200	75	11	40	FALSE	no imputation
808	129	200	76	10	35	FALSE	no imputation
809	129	200	77	9	30	TRUE	no imputation
810	129	200	78	12	37	FALSE	no imputation
811	129	200	79	12	34	TRUE	no imputation
812	129	200	80	11	32	TRUE	no imputation
813	129	200	81	12	34	TRUE	no imputation
814	129	200	82	11	35	FALSE	no imputation
815	129	200	83	15	39	FALSE	no imputation
816	129	200	84	10	31	TRUE	no imputation
817	129	200	85	10	40	FALSE	no imputation
818	129	200	85	11	32	TRUE	no imputation
819	129	200	86	10	31	TRUE	no imputation
820	129	200	87	1	35	FALSE	no imputation
821	129	200	87	10	32	TRUE	no imputation
822	129	200	87	15	40	FALSE	no imputation
823	129	200	88	10	31	TRUE	no imputation
824	129	200	89	10	31	TRUE	no imputation
825	129	200	90	9	32	TRUE	no imputation
826	129	200	91	11	33	TRUE	no imputation
827	129	200	92	11	35	FALSE	no imputation
828	129	200	93	12	34	TRUE	no imputation
829	129	200	94	11	34	TRUE	no imputation
830	129	200	95	12	33	TRUE	no imputation
831	129	200	96	10	31	TRUE	no imputation
832	129	200	97	10	35	FALSE	no imputation
833	129	200	98	11	32	TRUE	no imputation
834	129	200	99	10	35	FALSE	no imputation
835	cast	20	3	10	32	TRUE	no imputation
836	cast	20	3	10	32	TRUE	no imputation
837	cast	20	60	14	40	FALSE	no imputation
838	cast	20	62	15	38	FALSE	no imputation
839	cast	20	63	10	38	FALSE	no imputation
840	cast	20	68	10	35	FALSE	no imputation
841	cast	20	78	10	35	FALSE	no imputation
842	cast	40	8	11	31	TRUE	no imputation
843	cast	40	8	15	41	FALSE	no imputation
844	cast	40	10	10	30	TRUE	no imputation
845	cast	40	10	10	30	TRUE	no imputation
846	cast	40	15	10	39	FALSE	no imputation
847	cast	40	29	12	33	TRUE	no imputation
848	cast	40	31	11	32	TRUE	no imputation
849	cast	40	31	11	38	FALSE	no imputation
850	cast	40	35	10	40	FALSE	no imputation
851	cast	40	35	11	32	TRUE	no imputation
852	cast	40	39	10	35	FALSE	no imputation
[truncated: 940 more rows]

## Sheet: fig3e
Loop called using different numbers of chromosomes (100 replicates for each # chromosome)
[truncated: 1,352 more rows]

[truncated: 15 more sheets: figs1a-1, figs1a-2, figs1a-3, figs1b-1, figs1b-2, figs1b-3, figs1c-1, figs1c-2, figs1c-3, figs1d, figs1e, figs1f, figs3d, figs5b, figs6]
